# Supplementary material for: Bis[μ-2-(pyridin-2-yl)ethano­lato]bis­[bromidocopper(II)]
Source: Acta Crystallogr Sect E Struct Rep Online. 2011 Oct 29;67(Pt 11):m1612. doi: 10.1107/S1600536811043637 (PMC3247533; doi:10.1107/S1600536811043637)
Supplement: Supplementary file 1 [file e-67-m1612-sup1.cif]

##############################################################################
#                                                                            #
# This CIF contains the data in a paper accepted for publication in          #
# Acta Crystallographica Section E. It conforms to the requirements of       #
# Notes for Authors for Acta Crystallographica Section E, and has been       #
# peer reviewed under the auspices of the IUCr Commission on Journals.       #
#                                                                            #
# Full details of the Crystallographic Information File format               #
# are given in the paper "The Crystallographic Information File (CIF):       #
# a New Standard Archive File for Crystallography" by S. R. Hall, F. H.      #
# Allen and I. D. Brown [Acta Cryst. (1991), A47, 655-685].                  #
#                                                                            #
# The current version of the core CIF dictionary is obtainable from          #
# ftp://ftp.iucr.org/pub/cif_core.dic.                                       #
#                                                                            #
# Software is freely available for graphical display of the structure(s)     #
# in this CIF. For information consult the CIF software page                 #
# http://www.iucr.org/resources/cif/software.                                #
#                                                                            #
# This file may be used for bona fide research purposes within the           #
# scientific community so long as proper attribution is given to the journal # 
# article from which it was obtained.                                        #
#                                                                            #
##############################################################################
data_I
_audit_creation_method     SHELXL-97
_chemical_name_systematic
;
Bis[\m-2-(pyridin-2-yl)ethanolato]bis[bromidocopper(II)]
;
_chemical_name_common     ?
_chemical_formula_moiety     'C14 H16 Br2 Cu2 N2 O2'
_chemical_formula_sum     'C14 H16 Br2 Cu2 N2 O2'
_chemical_formula_iupac     '[Cu2 Br2 (C7 H8 N O)2]'
_chemical_formula_weight     531.19
_chemical_melting_point     ?
_symmetry_cell_setting     triclinic
_symmetry_space_group_name_H-M     'P -1'
_symmetry_space_group_name_Hall     '-P 1'
loop_
    _symmetry_equiv_pos_as_xyz
    'x, y, z'
    '-x, -y, -z'
_cell_length_a     4.2066(2)
_cell_length_b     8.4338(3)
_cell_length_c     11.5113(6)
_cell_angle_alpha     91.122(4)
_cell_angle_beta     90.195(3)
_cell_angle_gamma     97.0330(10)
_cell_volume     405.24(3)
_cell_formula_units_Z     1
_cell_measurement_reflns_used     3586
_cell_measurement_theta_min     3.5334
_cell_measurement_theta_max     29.9635
_cell_measurement_temperature     150(2)
_exptl_crystal_description     block
_exptl_crystal_colour     blue
_exptl_crystal_size_max     0.28
_exptl_crystal_size_mid     0.21
_exptl_crystal_size_min     0.17
_exptl_crystal_density_diffrn     2.177
_exptl_crystal_density_meas     ?
_exptl_crystal_density_method     'not measured'
_exptl_crystal_F_000     258
_exptl_absorpt_coefficient_mu     7.560
_exptl_absorpt_correction_type     multi-scan
_exptl_absorpt_process_details
;
(CrysAlis PRO-RED; Oxford Diffraction, 2009)
;
_exptl_absorpt_correction_T_min     0.2260
_exptl_absorpt_correction_T_max     0.3597
_diffrn_ambient_temperature     150(2)
_diffrn_radiation_type     MoK\a
_diffrn_radiation_wavelength     0.71073
_diffrn_radiation_source     'Enhance (Mo) X-ray Source'
_diffrn_radiation_monochromator     graphite
_diffrn_measurement_device_type     'Oxford Diffraction Xcalibur-S'
_diffrn_measurement_method     \w/q
_diffrn_detector_area_resol_mean     15.9948
_diffrn_reflns_number     3453
_diffrn_reflns_av_R_equivalents     0.0262
_diffrn_reflns_av_sigmaI/netI     0.0295
_diffrn_reflns_theta_min     3.54
_diffrn_reflns_theta_max     25.00
_diffrn_reflns_theta_full     25.00
_diffrn_measured_fraction_theta_max     0.987
_diffrn_measured_fraction_theta_full     0.987
_diffrn_reflns_limit_h_min     -5
_diffrn_reflns_limit_h_max     4
_diffrn_reflns_limit_k_min     -9
_diffrn_reflns_limit_k_max     9
_diffrn_reflns_limit_l_min     -13
_diffrn_reflns_limit_l_max     13
_diffrn_standards_number     ?
_diffrn_standards_interval_count     ?
_diffrn_standards_interval_time     ?
_diffrn_standards_decay_%     ?
_refine_special_details
;
 Refinement of F^2^ against ALL reflections.  The weighted R-factor wR and
 goodness of fit S are based on F^2^, conventional R-factors R are based
 on F, with F set to zero for negative F^2^. The threshold expression of
 F^2^ > 2sigma(F^2^) is used only for calculating R-factors(gt) etc. and is
 not relevant to the choice of reflections for refinement.  R-factors based
 on F^2^ are statistically about twice as large as those based on F, and R-
 factors based on ALL data will be even larger.
;
_reflns_number_total     1388
_reflns_number_gt     1298
_reflns_threshold_expression     I>2sigma(I)
_refine_ls_structure_factor_coef     Fsqd
_refine_ls_matrix_type     full
_refine_ls_R_factor_all     0.0331
_refine_ls_R_factor_gt     0.0314
_refine_ls_wR_factor_gt     0.0854
_refine_ls_wR_factor_ref     0.0874
_refine_ls_goodness_of_fit_ref     1.052
_refine_ls_restrained_S_all     1.052
_refine_ls_number_reflns     1388
_refine_ls_number_parameters     100
_refine_ls_number_restraints     0
_refine_ls_hydrogen_treatment     constr
_refine_ls_weighting_scheme     calc
_refine_ls_weighting_details
         'calc w=1/[\s^2^(Fo^2^)+(0.0549P)^2^+0.5089P] where P=(Fo^2^+2Fc^2^)/3'
_atom_sites_solution_hydrogens     geom
_atom_sites_solution_primary     direct
_atom_sites_solution_secondary     difmap
_refine_ls_shift/su_max     0.001
_refine_ls_shift/su_mean     0.000
_refine_diff_density_max     0.837
_refine_diff_density_min     -0.743
_refine_ls_extinction_method     none
_refine_ls_extinction_coef     ?
loop_
    _atom_type_symbol
    _atom_type_description
    _atom_type_scat_dispersion_real
    _atom_type_scat_dispersion_imag
    _atom_type_scat_source
    'C' 'C' 0.0033 0.0016
                         'International Tables Vol C Tables 4.2.6.8 and 6.1.1.4'
    'H' 'H' 0.0000 0.0000
                         'International Tables Vol C Tables 4.2.6.8 and 6.1.1.4'
    'N' 'N' 0.0061 0.0033
                         'International Tables Vol C Tables 4.2.6.8 and 6.1.1.4'
    'O' 'O' 0.0106 0.0060
                         'International Tables Vol C Tables 4.2.6.8 and 6.1.1.4'
    'Br' 'Br' -0.2901 2.4595
                         'International Tables Vol C Tables 4.2.6.8 and 6.1.1.4'
    'Cu' 'Cu' 0.3201 1.2651
                         'International Tables Vol C Tables 4.2.6.8 and 6.1.1.4'
_computing_data_collection     'CrysAlis PRO-CCD (Oxford Diffraction, 2009)'
_computing_cell_refinement     'CrysAlis PRO-CCD (Oxford Diffraction, 2009)'
_computing_data_reduction     'CrysAlis PRO-RED (Oxford Diffraction, 2009)'
_computing_structure_solution     'SHELXS97 (Sheldrick, 2008)'
_computing_structure_refinement     'SHELXL97 (Sheldrick, 2008)'
_computing_molecular_graphics     'DIAMOND (Brandenburg, 1999)'
_computing_publication_material     'publCIF (Westrip, 2010)'
loop_
    _atom_site_type_symbol
    _atom_site_label
    _atom_site_fract_x
    _atom_site_fract_y
    _atom_site_fract_z
    _atom_site_U_iso_or_equiv
    _atom_site_adp_type
    _atom_site_calc_flag
    _atom_site_refinement_flags
    _atom_site_occupancy
    _atom_site_symmetry_multiplicity
    _atom_site_disorder_assembly
    _atom_site_disorder_group
    Cu Cu1 0.91306(11) 0.96968(5) 0.87303(4) 0.01736(18) Uani d . 1 1 . .
    Br Br1 0.60658(9) 0.76112(4) 0.76674(3) 0.02191(18) Uani d . 1 1 . .
    O O1 1.0535(7) 1.1399(3) 0.9846(2) 0.0219(6) Uani d . 1 1 . .
    N N1 1.0035(8) 1.1189(4) 0.7436(3) 0.0174(7) Uani d . 1 1 . .
    C C1 1.1498(10) 1.0720(5) 0.6475(4) 0.0220(9) Uani d . 1 1 . .
    H H1 1.1873 0.9635 0.6396 0.026 Uiso calc R 1 1 . .
    C C2 1.2475(10) 1.1759(5) 0.5598(4) 0.0254(9) Uani d . 1 1 . .
    H H2 1.3495 1.1398 0.4925 0.030 Uiso calc R 1 1 . .
    C C3 1.1933(10) 1.3341(5) 0.5722(4) 0.0266(10) Uani d . 1 1 . .
    H H3 1.2575 1.4082 0.5131 0.032 Uiso calc R 1 1 . .
    C C4 1.0444(10) 1.3833(5) 0.6716(4) 0.0226(9) Uani d . 1 1 . .
    H H4 1.0082 1.4917 0.6817 0.027 Uiso calc R 1 1 . .
    C C5 0.9486(9) 1.2720(5) 0.7564(3) 0.0186(8) Uani d . 1 1 . .
    C C6 0.7862(9) 1.3159(5) 0.8657(4) 0.0197(8) Uani d . 1 1 . .
    H H6A 0.5811 1.2456 0.8729 0.024 Uiso calc R 1 1 . .
    H H6B 0.7365 1.4273 0.8605 0.024 Uiso calc R 1 1 . .
    C C7 0.9894(10) 1.3012(4) 0.9745(3) 0.0195(8) Uani d . 1 1 . .
    H H7A 1.1934 1.3728 0.9691 0.023 Uiso calc R 1 1 . .
    H H7B 0.8737 1.3335 1.0441 0.023 Uiso calc R 1 1 . .
loop_
    _atom_site_aniso_label
    _atom_site_aniso_U_11
    _atom_site_aniso_U_22
    _atom_site_aniso_U_33
    _atom_site_aniso_U_12
    _atom_site_aniso_U_13
    _atom_site_aniso_U_23
    Cu1 0.0243(3) 0.0158(3) 0.0116(3) 0.0008(2) 0.0009(2) 0.0016(2)
    Br1 0.0253(3) 0.0211(3) 0.0183(3) -0.00140(17) -0.00193(18) 0.00043(17)
    O1 0.0347(17) 0.0151(14) 0.0161(15) 0.0033(12) -0.0002(12) 0.0032(11)
    N1 0.0201(17) 0.0206(17) 0.0117(17) 0.0031(13) -0.0019(13) 0.0001(13)
    C1 0.025(2) 0.024(2) 0.018(2) 0.0060(16) 0.0004(17) 0.0012(17)
    C2 0.025(2) 0.035(2) 0.016(2) 0.0017(18) 0.0049(17) -0.0003(18)
    C3 0.028(2) 0.029(2) 0.022(2) -0.0008(18) 0.0017(18) 0.0086(18)
    C4 0.027(2) 0.019(2) 0.021(2) -0.0008(16) -0.0011(17) 0.0030(16)
    C5 0.0153(19) 0.023(2) 0.018(2) 0.0019(15) -0.0031(15) 0.0012(16)
    C6 0.020(2) 0.0186(19) 0.021(2) 0.0043(16) 0.0010(16) 0.0007(16)
    C7 0.023(2) 0.0172(19) 0.018(2) 0.0034(15) 0.0048(16) 0.0000(16)
_geom_special_details
;
 All esds (except the esd in the dihedral angle between two l.s. planes)
 are estimated using the full covariance matrix.  The cell esds are taken
 into account individually in the estimation of esds in distances, angles
 and torsion angles; correlations between esds in cell parameters are only
 used when they are defined by crystal symmetry.  An approximate (isotropic)
 treatment of cell esds is used for estimating esds involving l.s. planes.
;
loop_
    _geom_bond_atom_site_label_1
    _geom_bond_atom_site_label_2
    _geom_bond_site_symmetry_2
    _geom_bond_distance
    _geom_bond_publ_flag
    Cu1 O1 2_777 1.910(3) y
    Cu1 O1 . 1.943(3) y
    Cu1 N1 . 1.977(3) y
    Cu1 Br1 . 2.3670(6) ?
    Cu1 Cu1 2_777 3.0294(9) y
    O1 C7 . 1.426(4) ?
    O1 Cu1 2_777 1.910(3) ?
    N1 C5 . 1.344(5) ?
    N1 C1 . 1.344(5) ?
    C1 C2 . 1.380(6) ?
    C1 H1 . 0.9500 ?
    C2 C3 . 1.385(6) ?
    C2 H2 . 0.9500 ?
    C3 C4 . 1.387(6) ?
    C3 H3 . 0.9500 ?
    C4 C5 . 1.394(6) ?
    C4 H4 . 0.9500 ?
    C5 C6 . 1.496(6) ?
    C6 C7 . 1.529(6) ?
    C6 H6A . 0.9900 ?
    C6 H6B . 0.9900 ?
    C7 H7A . 0.9900 ?
    C7 H7B . 0.9900 ?
loop_
    _geom_angle_atom_site_label_1
    _geom_angle_atom_site_label_2
    _geom_angle_atom_site_label_3
    _geom_angle_site_symmetry_1
    _geom_angle_site_symmetry_3
    _geom_angle
    _geom_angle_publ_flag
    O1 Cu1 O1 2_777 . 76.32(12) y
    O1 Cu1 N1 2_777 . 162.34(14) ?
    O1 Cu1 N1 . . 90.44(12) ?
    O1 Cu1 Br1 2_777 . 98.08(8) ?
    O1 Cu1 Br1 . . 163.87(9) ?
    N1 Cu1 Br1 . . 97.69(10) ?
    O1 Cu1 Cu1 2_777 2_777 38.54(8) ?
    O1 Cu1 Cu1 . 2_777 37.78(8) ?
    N1 Cu1 Cu1 . 2_777 127.28(10) ?
    Br1 Cu1 Cu1 . 2_777 134.80(3) ?
    C7 O1 Cu1 . 2_777 125.6(2) ?
    C7 O1 Cu1 . . 124.4(2) ?
    Cu1 O1 Cu1 2_777 . 103.68(12) y
    C5 N1 C1 . . 119.7(3) ?
    C5 N1 Cu1 . . 119.9(3) ?
    C1 N1 Cu1 . . 120.0(3) ?
    N1 C1 C2 . . 122.3(4) ?
    N1 C1 H1 . . 118.9 ?
    C2 C1 H1 . . 118.9 ?
    C1 C2 C3 . . 118.5(4) ?
    C1 C2 H2 . . 120.8 ?
    C3 C2 H2 . . 120.8 ?
    C2 C3 C4 . . 119.4(4) ?
    C2 C3 H3 . . 120.3 ?
    C4 C3 H3 . . 120.3 ?
    C3 C4 C5 . . 119.3(4) ?
    C3 C4 H4 . . 120.4 ?
    C5 C4 H4 . . 120.4 ?
    N1 C5 C4 . . 120.8(4) ?
    N1 C5 C6 . . 116.9(3) ?
    C4 C5 C6 . . 122.4(4) ?
    C5 C6 C7 . . 112.9(3) ?
    C5 C6 H6A . . 109.0 ?
    C7 C6 H6A . . 109.0 ?
    C5 C6 H6B . . 109.0 ?
    C7 C6 H6B . . 109.0 ?
    H6A C6 H6B . . 107.8 ?
    O1 C7 C6 . . 109.4(3) ?
    O1 C7 H7A . . 109.8 ?
    C6 C7 H7A . . 109.8 ?
    O1 C7 H7B . . 109.8 ?
    C6 C7 H7B . . 109.8 ?
    H7A C7 H7B . . 108.2 ?
loop_
    _geom_torsion_atom_site_label_1
    _geom_torsion_atom_site_label_2
    _geom_torsion_atom_site_label_3
    _geom_torsion_atom_site_label_4
    _geom_torsion_site_symmetry_1
    _geom_torsion_site_symmetry_2
    _geom_torsion_site_symmetry_3
    _geom_torsion_site_symmetry_4
    _geom_torsion
    _geom_torsion_publ_flag
    O1 Cu1 O1 C7 2_777 . . . -153.1(4) ?
    N1 Cu1 O1 C7 . . . . 38.7(3) ?
    Br1 Cu1 O1 C7 . . . . -81.8(4) ?
    Cu1 Cu1 O1 C7 2_777 . . . -153.1(4) ?
    O1 Cu1 O1 Cu1 2_777 . . 2_777 0.0 ?
    N1 Cu1 O1 Cu1 . . . 2_777 -168.20(15) ?
    Br1 Cu1 O1 Cu1 . . . 2_777 71.3(3) ?
    O1 Cu1 N1 C5 2_777 . . . -77.1(5) ?
    O1 Cu1 N1 C5 . . . . -36.2(3) ?
    Br1 Cu1 N1 C5 . . . . 129.8(3) ?
    Cu1 Cu1 N1 C5 2_777 . . . -45.2(3) ?
    O1 Cu1 N1 C1 2_777 . . . 96.1(5) ?
    O1 Cu1 N1 C1 . . . . 137.0(3) ?
    Br1 Cu1 N1 C1 . . . . -56.9(3) ?
    Cu1 Cu1 N1 C1 2_777 . . . 128.0(3) ?
    C5 N1 C1 C2 . . . . -0.1(6) ?
    Cu1 N1 C1 C2 . . . . -173.3(3) ?
    N1 C1 C2 C3 . . . . 0.3(6) ?
    C1 C2 C3 C4 . . . . 0.2(6) ?
    C2 C3 C4 C5 . . . . -0.8(6) ?
    C1 N1 C5 C4 . . . . -0.6(6) ?
    Cu1 N1 C5 C4 . . . . 172.6(3) ?
    C1 N1 C5 C6 . . . . -179.7(4) ?
    Cu1 N1 C5 C6 . . . . -6.5(5) ?
    C3 C4 C5 N1 . . . . 1.1(6) ?
    C3 C4 C5 C6 . . . . -179.9(4) ?
    N1 C5 C6 C7 . . . . 65.4(5) ?
    C4 C5 C6 C7 . . . . -113.7(4) ?
    Cu1 O1 C7 C6 2_777 . . . -145.3(3) ?
    Cu1 O1 C7 C6 . . . . 1.9(4) ?
    C5 C6 C7 O1 . . . . -60.6(4) ?
loop_
    _geom_hbond_atom_site_label_D
    _geom_hbond_atom_site_label_H
    _geom_hbond_atom_site_label_A
    _geom_hbond_site_symmetry_A
    _geom_hbond_distance_DH
    _geom_hbond_distance_HA
    _geom_hbond_distance_DA
    _geom_hbond_angle_DHA
    C1 H1 Br1 1_655 0.95 3.00 3.716(4) 133.5
    C6 H6A O1 1_455 0.99 2.64 3.545(5) 152.5
_iucr_refine_instructions_details
;
TITL SMM011A in P-1
CELL  0.71073   4.2066   8.4338  11.5113   91.122   90.195   97.033
ZERR     1.00   0.0002   0.0003   0.0006    0.004    0.003    0.001
LATT   1
SFAC  C    H    N    O    BR   CU
UNIT  14   16   2    2    2    2
MERG   2
OMIT    -3.00  50.00
eqiv $1 x+1, +y, +Z
EQIV $2 X-1, +Y, +Z
HTAB C1 BR1_$1
HTAB C6 O1_$2
FMAP   2
PLAN   20
SIZE     0.17   0.21   0.28
ACTA    50.00
BOND   $H
CONF
L.S.  24
TEMP  -123.00
WGHT    0.054900    0.508900
FVAR       9.67638
CU1   6    0.913061    0.969679    0.873028    11.00000    0.02431    0.01580 =
         0.01160    0.00158    0.00092    0.00076
BR1   5    0.606578    0.761120    0.766735    11.00000    0.02535    0.02107 =
         0.01826    0.00043   -0.00193   -0.00140
O1    4    1.053481    1.139858    0.984611    11.00000    0.03475    0.01508 =
         0.01614    0.00316   -0.00018    0.00333
N1    3    1.003474    1.118899    0.743589    11.00000    0.02007    0.02062 =
         0.01168    0.00009   -0.00186    0.00308
C1    1    1.149824    1.071977    0.647461    11.00000    0.02492    0.02363 =
         0.01820    0.00122    0.00043    0.00598
AFIX  43
H1    2    1.187336    0.963488    0.639592    11.00000   -1.20000
AFIX   0
C2    1    1.247477    1.175936    0.559802    11.00000    0.02489    0.03512 =
         0.01560   -0.00026    0.00488    0.00171
AFIX  43
H2    2    1.349542    1.139842    0.492486    11.00000   -1.20000
AFIX   0
C3    1    1.193286    1.334097    0.572205    11.00000    0.02752    0.02913 =
         0.02232    0.00860    0.00173   -0.00084
AFIX  43
H3    2    1.257544    1.408209    0.513143    11.00000   -1.20000
AFIX   0
C4    1    1.044438    1.383303    0.671575    11.00000    0.02694    0.01924 =
         0.02092    0.00302   -0.00111   -0.00082
AFIX  43
H4    2    1.008175    1.491680    0.681746    11.00000   -1.20000
AFIX   0
C5    1    0.948599    1.271958    0.756386    11.00000    0.01535    0.02251 =
         0.01772    0.00116   -0.00305    0.00189
C6    1    0.786234    1.315891    0.865699    11.00000    0.02013    0.01857 =
         0.02100    0.00069    0.00100    0.00431
AFIX  23
H6A   2    0.581063    1.245634    0.872930    11.00000   -1.20000
H6B   2    0.736537    1.427288    0.860534    11.00000   -1.20000
AFIX   0
C7    1    0.989410    1.301217    0.974478    11.00000    0.02317    0.01718 =
         0.01831    0.00000    0.00483    0.00337
AFIX  23
H7A   2    1.193416    1.372849    0.969122    11.00000   -1.20000
H7B   2    0.873668    1.333509    1.044099    11.00000   -1.20000
HKLF    4
REM  SMM011A in P-1
REM R1 =  0.0314 for   1298 Fo > 4sig(Fo)  and  0.0331 for all   1388 data
REM    100 parameters refined using      0 restraints
END
WGHT      0.0549      0.5089
REM Highest difference peak  0.837,  deepest hole -0.743,  1-sigma level  0.135
Q1    1   0.8427  0.8107  0.7838  11.00000  0.05    0.84
Q2    1   0.6655  0.9188  0.8489  11.00000  0.05    0.70
Q3    1   0.6516  0.6549  0.7549  11.00000  0.05    0.68
Q4    1   1.1492  1.0217  0.8866  11.00000  0.05    0.61
Q5    1   0.8945  1.5088  0.8621  11.00000  0.05    0.58
Q6    1   0.3743  0.7172  0.7532  11.00000  0.05    0.55
Q7    1   0.4715  0.6689  0.7441  11.00000  0.05    0.53
Q8    1   1.0059  1.0682  0.7937  11.00000  0.05    0.52
Q9    1   1.1783  1.0742  0.9808  11.00000  0.05    0.48
Q10   1   1.1657  0.8843  0.8769  11.00000  0.05    0.47
Q11   1   0.9385  0.8635  0.8631  11.00000  0.05    0.47
Q12   1   0.3757  0.8397  0.7585  11.00000  0.05    0.45
Q13   1   1.2809  1.2094  0.9987  11.00000  0.05    0.41
Q14   1   1.0076  1.3050  0.8003  11.00000  0.05    0.39
Q15   1   0.9426  1.2644  1.1244  11.00000  0.05    0.39
Q16   1   0.5503  0.8652  0.7721  11.00000  0.05    0.38
Q17   1   0.9083  1.1164  0.9678  11.00000  0.05    0.37
Q18   1   0.5378  0.7519  0.8339  11.00000  0.05    0.37
Q19   1   0.5171  0.6598  0.8451  11.00000  0.05    0.37
Q20   1   1.0516  1.1795  0.7562  11.00000  0.05    0.36
;
data_global
_journal_date_recd_electronic     2011-09-25
_journal_date_accepted     2011-10-20
_journal_name_full     'Acta Crystallographica, Section E'
_journal_year     2011
_journal_volume     67
_journal_issue     11
_journal_page_first     m1612
_journal_page_last     m1612
_journal_paper_category     QM
_journal_coeditor_code     FI2115
_publ_contact_author_name     'M. Mobin Shaikh'
_publ_contact_author_address
;
National Single Crystal X-ray Diffraction Facility
IIT Bombay,
Powai
Mumbai 400 076
India
;
_publ_contact_author_email     'xray@chem.iitb.ac.in'
_publ_contact_author_fax     ?
_publ_contact_author_phone     '919820934484'
_publ_section_title
;
Bis[\m-2-(pyridin-2-yl)ethanolato]bis[bromidocopper(II)]
;
loop_
    _publ_author_name
    _publ_author_footnote
    _publ_author_address
    'Shaikh, M. Mobin' .
;
National Single Crystal X-ray Diffraction Facility
IIT Bombay,
Powai
Mumbai 400 076
India
;
    'Mathur, Saloni' .
;
National Single Crystal X-ray Diffraction Facility
IIT Bombay,
Powai
Mumbai 400 076
India
;
    'Uddin, Md. Jamal' .
;
Department of Natural Sciences,
Coppin State University,
2500 West North Avenue, Baltimore,
Maryland 21216
USA
;
