# Supplementary material for: Bis[μ-2-(pyridin-2-yl)ethano­lato]bis­[bromidocopper(II)]
Source: Acta Crystallogr Sect E Struct Rep Online. 2011 Oct 29;67(Pt 11):m1612. doi: 10.1107/S1600536811043637 (PMC3247533; doi:10.1107/S1600536811043637)
Supplement: Supplementary file 2 [file e-67-m1612-Isup2.hkl]

#
# h,k,l, Fc-squared, Fo-squared, sigma(Fo-squared) and status flag
#
data_I
_shelx_title ' SMM011A in P-1'
_shelx_refln_list_code          4
_shelx_F_calc_maximum      104.58
_exptl_crystal_F_000       258.00
_reflns_d_resolution_high  0.8410
 
loop_
 _symmetry_equiv_pos_as_xyz
 'x, y, z'
 '-x, -y, -z'
 
_cell_length_a     4.2066
_cell_length_b     8.4338
_cell_length_c    11.5113
_cell_angle_alpha  91.122
_cell_angle_beta   90.195
_cell_angle_gamma  97.033
 
_shelx_F_squared_multiplier     1.000
 
loop_
 _refln_index_h
 _refln_index_k
 _refln_index_l
 _refln_F_squared_calc
 _refln_F_squared_meas
 _refln_F_squared_sigma
 _refln_observed_status
   1   0   0     3670.52     3833.16     67.73 o
   2   0   0     1559.44     1590.21     23.01 o
   3   0   0      338.20      346.49     11.98 o
   4   0   0      507.33      529.20     17.65 o
  -5   1   0      174.89      182.59     22.64 o
  -4   1   0      430.29      422.29     18.43 o
  -3   1   0     1238.70     1245.41     22.14 o
  -2   1   0       96.07      105.35      5.03 o
  -1   1   0    10013.33    10205.82     53.65 o
   1   1   0       69.97       92.28      4.49 o
   2   1   0     2996.73     2932.23     45.06 o
   3   1   0     1180.57     1142.84     22.30 o
   4   1   0       22.59       19.89      3.66 o
  -4   2   0      111.88      102.87      8.63 o
  -3   2   0        9.45       12.17      2.24 o
  -2   2   0      298.71      305.63     15.53 o
  -1   2   0     9642.33     9293.08    181.43 o
   0   2   0     1429.68     1570.48     14.66 o
   1   2   0     1825.39     1818.32     17.31 o
   2   2   0       53.77       58.36      5.18 o
   3   2   0     1056.72     1053.17     22.33 o
   4   2   0        2.55        2.13      3.37 o
  -4   3   0      242.32      282.00     23.89 o
  -3   3   0      249.19      244.81      8.72 o
  -2   3   0     5486.57     5714.62     65.98 o
  -1   3   0     1434.58     1381.38     33.18 o
   0   3   0     1254.78     1166.63     11.52 o
   1   3   0     2274.50     2084.83     24.50 o
   2   3   0     3272.33     3254.03     34.17 o
   3   3   0        9.59       11.68      2.05 o
   4   3   0      577.74      590.03     24.81 o
  -4   4   0      357.97      379.98     27.96 o
  -3   4   0      333.35      351.33     22.50 o
  -2   4   0     1970.18     1936.68     46.98 o
  -1   4   0      509.35      575.07     13.33 o
   0   4   0     2904.89     2647.67     42.81 o
   1   4   0      593.32      580.05     13.77 o
   2   4   0      188.17      165.54      7.51 o
   3   4   0        2.53        3.73      1.27 o
   4   4   0     1120.17     1173.93     36.83 o
  -4   5   0      241.74      273.79     23.62 o
  -3   5   0     1405.60     1539.91     48.29 o
  -2   5   0       77.27       91.97      6.57 o
  -1   5   0      606.61      509.35      8.64 o
   0   5   0      388.04      317.61      7.97 o
   1   5   0     1293.61     1303.90     20.32 o
   2   5   0      329.92      314.16     11.16 o
   3   5   0     1080.51     1115.57     29.35 o
  -4   6   0      441.80      438.36     21.89 o
  -3   6   0      225.10      235.33     22.00 o
  -2   6   0       31.61       33.06      4.30 o
  -1   6   0     3944.53     3862.21     27.87 o
   0   6   0      191.51      182.76      7.52 o
   1   6   0       73.53       72.56      5.16 o
   2   6   0      272.57      280.23     11.82 o
   3   6   0     1172.78     1242.89     26.07 o
  -3   7   0       10.79       12.33      3.76 o
  -2   7   0     2183.98     2134.49     36.47 o
  -1   7   0      399.92      418.74     11.08 o
   0   7   0        3.23        5.37      1.22 o
   1   7   0      606.68      630.94     14.47 o
   2   7   0      976.08      974.29     23.71 o
   3   7   0       17.19       13.23      2.73 o
  -3   8   0      363.90      319.84     19.88 o
  -2   8   0     1642.26     1678.96     34.68 o
  -1   8   0       83.19       86.65      6.21 o
   0   8   0      511.13      537.45     17.02 o
   1   8   0      180.11      165.95      9.99 o
   2   8   0      143.70      145.29      9.73 o
  -2   9   0        0.51        0.13      2.58 o
  -1   9   0       46.13       44.13      4.80 o
   0   9   0       62.43       68.60      7.71 o
   1   9   0     1108.85     1176.41     36.99 o
  -1  -9   1       73.94       58.18     19.46 o
   0  -9   1     1002.87     1133.97     65.75 o
   1  -9   1        4.28        5.07      1.98 o
   2  -9   1      695.62      775.11     25.49 o
  -2  -8   1      936.12      999.88     25.74 o
  -1  -8   1      598.54      640.15     16.09 o
   0  -8   1       33.99       27.63      4.59 o
   1  -8   1      266.85      288.65     11.49 o
   2  -8   1     1058.74     1099.77     28.29 o
   3  -8   1      130.56      113.31     11.85 o
  -3  -7   1      350.68      349.85     28.56 o
  -2  -7   1      329.28      341.96     13.88 o
  -1  -7   1     2178.98     2225.79     28.49 o
   0  -7   1       67.03       62.23     10.19 o
   1  -7   1     3374.66     3400.65     36.76 o
   2  -7   1      113.36      112.27      7.08 o
   3  -7   1      217.96      207.58     14.90 o
  -3  -6   1      304.47      293.10     24.89 o
  -2  -6   1     1701.34     1782.26     29.12 o
  -1  -6   1        4.35        3.52      1.16 o
   0  -6   1     2310.56     2309.71     23.26 o
   1  -6   1     2406.37     2388.16     21.92 o
   2  -6   1        5.02        2.19      2.21 o
   3  -6   1      903.77      914.69     39.26 o
   4  -6   1      168.79      186.78     14.14 o
  -3  -5   1      159.60      158.95      8.34 o
  -2  -5   1       22.85       21.83      2.93 o
  -1  -5   1       60.57       67.97      3.40 o
   0  -5   1     4721.32     4441.71     29.37 o
   1  -5   1        7.37        6.31      1.10 o
   2  -5   1      811.45      813.51     18.83 o
   3  -5   1        2.40        1.59      2.10 o
   4  -5   1      539.73      591.14     36.05 o
  -4  -4   1      138.56      130.22     13.48 o
  -3  -4   1      835.46      863.64     16.27 o
  -2  -4   1      160.79      134.16      6.59 o
  -1  -4   1     4219.12     3952.85     37.88 o
   0  -4   1      538.28      476.19      8.59 o
   1  -4   1       78.26      113.12      3.05 o
   2  -4   1     1044.41     1006.11     20.88 o
   3  -4   1     1222.82     1035.09     36.09 o
   4  -4   1        2.01        1.29      2.25 o
  -4  -3   1      257.00      242.63     19.70 o
  -3  -3   1      164.80      153.09      7.63 o
  -2  -3   1       76.15       61.12      4.41 o
  -1  -3   1     4193.97     3907.99     29.31 o
   0  -3   1      257.29      313.44      5.18 o
   1  -3   1     3303.38     3074.56     29.35 o
   2  -3   1      169.38      199.46     12.30 o
   3  -3   1      234.65      233.84     11.34 o
   4  -3   1       82.26       83.85      8.84 o
  -4  -2   1        5.69        5.32      2.70 o
  -3  -2   1      920.21      936.24     18.19 o
  -2  -2   1     2155.17     2006.51     26.06 o
  -1  -2   1      166.90      194.77      4.55 o
   0  -2   1     1470.11     1446.54     12.18 o
   1  -2   1     3675.97     3750.22     26.42 o
   2  -2   1     1357.32     1483.70     33.84 o
   3  -2   1      438.34      467.61     12.81 o
   4  -2   1      575.46      623.25     24.61 o
  -4  -1   1      734.96      743.07     26.74 o
  -3  -1   1      462.47      438.19     17.33 o
  -2  -1   1     2215.90     2184.47     25.71 o
  -1  -1   1       16.41       35.59      1.82 o
   1  -1   1     3405.98     3599.34     25.83 o
   2  -1   1       34.08       32.97      5.04 o
   3  -1   1        4.76       10.25      2.44 o
   4  -1   1     1738.51     1838.38     32.15 o
  -4   0   1       40.07       43.28     10.46 o
  -3   0   1     3221.26     3247.48     44.76 o
  -2   0   1       44.24       47.02      3.55 o
  -1   0   1     7846.00     7750.06     33.76 o
   1   0   1      139.54      150.13      7.60 o
   2   0   1     2933.33     3091.76     35.95 o
   3   0   1     1840.92     1840.61     35.21 o
   4   0   1       89.22       90.91      7.31 o
  -4   1   1     1274.31     1342.97     33.27 o
  -3   1   1      773.98      756.08     21.01 o
  -2   1   1      888.95      843.15     13.53 o
  -1   1   1    10001.98     9809.18     32.16 o
   1   1   1     9693.48     9507.35    353.74 o
   2   1   1       13.33        9.45      2.26 o
   3   1   1     1969.35     1926.99     44.24 o
   4   1   1       13.63       12.74      3.02 o
  -4   2   1      616.52      637.23     22.16 o
  -3   2   1       35.22       34.16      4.28 o
  -2   2   1     5750.46     5689.77     39.52 o
  -1   2   1       52.34       73.72      4.13 o
   0   2   1       55.10       63.04      2.17 o
   1   2   1      792.17      761.46     20.39 o
   2   2   1     5084.41     4872.64     74.38 o
   3   2   1        2.11        3.74      2.32 o
   4   2   1      509.08      559.21     19.00 o
  -4   3   1        5.91       -0.11      3.67 o
  -3   3   1      889.47      831.64     44.58 o
  -2   3   1     2831.65     2769.96     28.89 o
  -1   3   1      123.38      136.88      4.22 o
   0   3   1     4821.67     4651.06     27.24 o
   1   3   1     1656.24     1644.99     22.83 o
   2   3   1      928.53      890.69     16.95 o
   3   3   1        0.49        0.36      1.71 o
   4   3   1     1112.09     1192.73     28.64 o
  -4   4   1       21.44       15.96      6.08 o
  -3   4   1     2532.29     2653.06     61.77 o
  -2   4   1       52.74       45.54      4.70 o
  -1   4   1     1285.97     1386.37     13.35 o
   0   4   1      813.68      837.06     13.43 o
   1   4   1     2896.93     2704.79     25.52 o
   2   4   1       51.30       53.30      4.26 o
   3   4   1     2059.35     2102.04     31.76 o
   4   4   1      210.62      197.15     11.88 o
  -4   5   1      150.38      155.33     18.64 o
  -3   5   1      113.56      106.47     12.31 o
  -2   5   1       14.39       15.58      4.03 o
  -1   5   1     1722.06     1587.09     59.21 o
   0   5   1     3149.70     3017.32     36.06 o
   1   5   1      187.57      192.90      6.59 o
   2   5   1      304.64      296.07     12.94 o
   3   5   1     1419.54     1420.02     23.98 o
  -4   6   1      369.18      302.22     25.74 o
  -3   6   1       79.84       74.54      8.57 o
  -2   6   1     1441.82     1460.62     21.16 o
  -1   6   1        0.37       11.67      4.76 o
   0   6   1      957.01      946.43     14.87 o
   1   6   1       97.06       87.22      5.54 o
   2   6   1     2161.27     2225.20     42.71 o
   3   6   1        1.57       -0.34      1.62 o
  -3   7   1      182.70      173.32      9.23 o
  -2   7   1      751.42      761.95     21.61 o
  -1   7   1      762.24      776.12     18.23 o
   0   7   1      317.33      316.28     11.84 o
   1   7   1      654.55      638.53     23.57 o
   2   7   1     1122.71     1141.90     32.11 o
   3   7   1       12.86       11.25      2.70 o
  -3   8   1      894.67      889.53     32.91 o
  -2   8   1       12.43       18.27      3.94 o
  -1   8   1        1.00        1.91      1.10 o
   0   8   1        9.22       13.63      2.65 o
   1   8   1     1851.18     1918.82     34.38 o
   2   8   1        2.20       -0.97      1.31 o
  -2   9   1       37.78       40.14      5.62 o
  -1   9   1      383.35      385.99     17.42 o
   0   9   1      878.51     1004.37     34.49 o
   1   9   1      275.37      294.46     18.91 o
  -1  -9   2      986.09      831.59    161.74 o
   0  -9   2      113.25      107.00     10.19 o
   1  -9   2      168.70      193.96     10.27 o
   2  -9   2      678.94      748.21     21.26 o
  -2  -8   2       27.55       27.10      4.88 o
  -1  -8   2      366.09      368.12     14.20 o
   0  -8   2       76.36       65.30      8.58 o
   1  -8   2     1731.68     1786.59     37.90 o
   2  -8   2        8.72       14.73      2.74 o
   3  -8   2       46.95       47.40      7.64 o
  -3  -7   2      112.58      102.79     15.29 o
  -2  -7   2     1168.93     1180.00     21.95 o
  -1  -7   2       18.80       13.98      2.45 o
   0  -7   2     1202.92     1160.17     29.01 o
   1  -7   2     1116.49     1122.16     21.38 o
   2  -7   2      175.59      165.56     10.05 o
   3  -7   2      178.28      171.16     13.77 o
  -3  -6   2      433.55      402.91     29.35 o
  -2  -6   2      615.87      615.03     17.15 o
  -1  -6   2      613.91      598.55     10.10 o
   0  -6   2     6724.95     6503.96     43.67 o
   1  -6   2       32.49       32.70      2.73 o
   2  -6   2      166.73      160.67      9.11 o
   3  -6   2        4.82       13.87      5.61 o
   4  -6   2      501.69      495.43     33.15 o
  -3  -5   2      883.06      893.30     41.99 o
  -2  -5   2       88.55       88.85      5.87 o
  -1  -5   2     3682.31     3545.15     29.87 o
   0  -5   2      511.29      521.03     11.23 o
   1  -5   2       68.62       70.81      2.65 o
   2  -5   2      591.58      595.31     19.45 o
   3  -5   2     1663.14     1415.67    240.81 o
   4  -5   2       55.61       50.68     12.38 o
  -4  -4   2      376.38      376.19     21.33 o
  -3  -4   2        1.93        9.99      4.72 o
  -2  -4   2      572.87      563.45     13.28 o
  -1  -4   2     4172.40     3949.21     34.12 o
   0  -4   2      705.78      727.68      8.19 o
   1  -4   2     1833.27     1787.39     12.95 o
   2  -4   2      247.90      245.65      8.79 o
   3  -4   2      878.55      872.91     57.14 o
   4  -4   2        9.65       12.91      3.81 o
  -4  -3   2      246.99      260.30     17.32 o
  -3  -3   2       33.71       42.53      6.29 o
  -2  -3   2     6697.21     6310.34     51.27 o
  -1  -3   2      568.45      574.46     10.11 o
   0  -3   2     1088.63     1015.85      8.91 o
   1  -3   2      819.52      853.78     23.18 o
   2  -3   2     3920.38     4011.89     42.91 o
   3  -3   2        3.39        3.24      1.25 o
   4  -3   2      667.02      776.43     27.53 o
  -4  -2   2      171.27      155.40     12.77 o
  -3  -2   2      984.85      974.77     27.47 o
  -2  -2   2     1656.92     1614.96     14.23 o
  -1  -2   2      462.66      547.08      8.34 o
   0  -2   2     4827.66     4596.11    113.57 o
   1  -2   2     2342.10     2375.01     19.82 o
   2  -2   2      597.28      639.91     22.65 o
   3  -2   2      175.12      185.52     15.54 o
   4  -2   2     1331.22     1466.25     38.05 o
  -4  -1   2       15.99       12.03      3.12 o
  -3  -1   2     3118.96     3103.42     47.64 o
  -2  -1   2      113.93      125.50      3.98 o
  -1  -1   2     2348.43     2256.32     31.91 o
   0  -1   2      543.34      629.08     44.33 o
   1  -1   2     1707.92     1617.91     18.57 o
   2  -1   2      307.55      356.00     16.86 o
   3  -1   2     2997.83     3015.93     63.00 o
   4  -1   2       56.75       55.68      5.45 o
  -4   0   2      933.40      976.17     30.48 o
  -3   0   2      196.94      197.56     11.58 o
  -2   0   2      284.90      276.59      8.90 o
  -1   0   2    10682.70    10486.10     54.66 o
   0   0   2     2986.95     3171.77    106.54 o
   1   0   2      593.03      596.80     10.38 o
   2   0   2     3118.03     3106.52     51.30 o
   3   0   2     2217.36     2280.70     39.37 o
   4   0   2      136.97      136.15      8.89 o
  -4   1   2     1076.78     1097.98     31.19 o
  -3   1   2        6.74        8.94      2.40 o
  -2   1   2     5972.12     5645.22     56.42 o
  -1   1   2       31.77       40.96      3.49 o
   0   1   2     1228.46     1302.27     19.14 o
   1   1   2       57.54       46.14      4.78 o
   2   1   2     6995.75     6715.36     89.92 o
   3   1   2        1.37        6.53      1.92 o
   4   1   2      275.70      276.54     13.04 o
  -4   2   2       34.47       37.06      6.32 o
  -3   2   2     1482.80     1433.66    104.15 o
  -2   2   2     3476.40     3625.19     45.32 o
  -1   2   2     2326.91     2381.19     18.94 o
   0   2   2      392.92      430.46     18.42 o
   1   2   2     3854.51     3643.42    116.79 o
   2   2   2     1226.01     1117.60     22.07 o
   3   2   2       19.56       22.87      3.84 o
   4   2   2     1471.73     1531.76     31.52 o
  -4   3   2        0.39       -5.88      4.05 o
  -3   3   2     2716.50     2761.59     63.15 o
  -2   3   2      125.76      144.60      9.69 o
  -1   3   2       85.50       80.50      3.02 o
   0   3   2      440.63      469.46     10.68 o
   1   3   2     8562.42     7637.41    120.77 o
   2   3   2        5.02        5.64      2.05 o
   3   3   2     1273.53     1319.01     30.86 o
   4   3   2        0.48        0.92      1.74 o
  -4   4   2     1124.41     1180.84     49.70 o
  -3   4   2      653.80      682.71     31.74 o
  -2   4   2      242.03      234.99      9.33 o
  -1   4   2      608.10      593.77      8.87 o
   0   4   2     5295.27     5035.97     43.22 o
   1   4   2      217.40      185.39      5.18 o
   2   4   2      233.83      218.41      8.66 o
   3   4   2     1017.28     1032.58     22.89 o
   4   4   2      525.33      523.40     19.38 o
  -4   5   2     1357.58     1457.57     56.28 o
  -3   5   2       53.30       53.98     17.38 o
  -2   5   2      335.49      331.60      9.77 o
  -1   5   2      801.27      778.47     11.46 o
   0   5   2     2206.06     2023.78     17.14 o
   1   5   2      107.03      122.36      4.81 o
   2   5   2     2525.12     2403.40     78.52 o
   3   5   2        4.45        4.69      1.21 o
  -4   6   2        0.12       -0.16      4.53 o
  -3   6   2        8.83        4.92      1.39 o
  -2   6   2      300.43      315.07      8.80 o
  -1   6   2     2055.60     2100.46     26.49 o
   0   6   2       18.36       24.42      2.78 o
   1   6   2     1169.99     1203.12     26.64 o
   2   6   2      521.19      528.94     36.90 o
   3   6   2      501.81      479.04     20.21 o
  -3   7   2      454.66      454.31     18.28 o
  -2   7   2      358.66      351.28     14.68 o
  -1   7   2      166.40      178.12      7.91 o
   0   7   2        0.22       -0.83      2.45 o
   1   7   2     1957.42     1988.78     42.97 o
   2   7   2      238.01      238.30     21.81 o
   3   7   2       23.87       19.31      4.90 o
  -3   8   2       42.86       34.00      5.13 o
  -2   8   2      886.92      852.77     24.56 o
  -1   8   2        3.03        6.52      1.63 o
   0   8   2     1789.32     1809.74     43.98 o
   1   8   2      168.30      163.82     13.18 o
   2   8   2        0.70        0.52      1.85 o
  -2   9   2        0.24        0.30      2.03 o
  -1   9   2      138.09      146.31      9.33 o
   0   9   2     1089.51     1208.59     39.15 o
   1   9   2       48.66       53.96      8.14 o
  -1  -9   3      803.87      841.36     23.53 o
   0  -9   3       34.55       26.61      6.07 o
   1  -9   3      474.25      505.59     23.47 o
   2  -9   3      173.92      184.41     11.95 o
  -2  -8   3     1174.58     1247.16     35.05 o
  -1  -8   3       22.65       20.62      3.47 o
   0  -8   3      642.26      653.13     24.13 o
   1  -8   3      225.87      229.61     10.54 o
   2  -8   3      628.90      673.91     21.57 o
   3  -8   3       45.67       41.78      7.23 o
  -2  -7   3      682.07      713.54     24.73 o
  -1  -7   3        1.64        4.04      1.77 o
   0  -7   3     1022.59     1043.27     32.94 o
   1  -7   3      913.72      947.34     20.11 o
   2  -7   3        1.36        3.04      2.17 o
   3  -7   3       63.15       65.83      8.48 o
  -3  -6   3     1343.36     1398.56     56.79 o
  -2  -6   3        4.46        3.11      4.20 o
  -1  -6   3     1542.84     1486.06     18.66 o
   0  -6   3        0.08        2.32      1.12 o
   1  -6   3      626.81      626.59     15.04 o
   2  -6   3      123.33      122.40      8.01 o
   3  -6   3     1508.07     1598.27     53.42 o
   4  -6   3       41.44       33.43      8.51 o
  -3  -5   3      104.13      124.40     16.06 o
  -2  -5   3      257.63      249.22     12.44 o
  -1  -5   3     2083.47     1995.42     23.98 o
   0  -5   3      928.76      886.02      8.12 o
   1  -5   3      293.00      293.49      6.06 o
   2  -5   3     1758.68     1743.93     34.37 o
   3  -5   3     1635.99     1414.54    268.99 o
   4  -5   3        1.13        2.67      6.07 o
  -4  -4   3      511.13      559.17     36.85 o
  -3  -4   3        2.12        0.36      3.64 o
  -2  -4   3     2652.09     2602.11     36.57 o
  -1  -4   3      424.53      441.98      9.30 o
   0  -4   3      272.98      306.83      5.86 o
   1  -4   3        9.44       15.87      1.45 o
   2  -4   3     4490.86     4505.78     43.41 o
   3  -4   3        2.64       -0.62      1.38 o
   4  -4   3      441.98      476.90     20.97 o
  -4  -3   3        1.07        4.18      2.99 o
  -3  -3   3      906.69      851.10     28.05 o
  -2  -3   3      898.99      854.51     15.98 o
  -1  -3   3      999.57     1006.10     14.28 o
   0  -3   3     1424.06     1450.76     14.54 o
   1  -3   3     3731.10     3584.66     28.48 o
   2  -3   3      280.61      261.57      8.96 o
   3  -3   3        7.19        9.47      2.64 o
   4  -3   3      692.35      745.65     37.73 o
  -4  -2   3       50.49       50.81      8.93 o
  -3  -2   3     2042.44     2029.74     41.97 o
  -2  -2   3      455.04      454.15      9.75 o
  -1  -2   3     1418.95     1424.86     15.56 o
   0  -2   3       22.44       33.12      2.76 o
   1  -2   3     5719.67     5577.85    164.13 o
   2  -2   3       11.56       11.85      1.90 o
   3  -2   3     2339.15     2481.25     57.83 o
   4  -2   3        5.55        2.49      2.88 o
  -4  -1   3      889.60      893.01     30.64 o
  -3  -1   3      233.74      229.98     10.70 o
  -2  -1   3        1.20        3.65      2.00 o
  -1  -1   3     1799.67     1906.40     26.77 o
   0  -1   3     7905.52     7270.93    435.36 o
   1  -1   3       87.57      121.36      5.62 o
   2  -1   3      289.50      258.03     14.74 o
   3  -1   3     1211.83     1220.86     40.96 o
   4  -1   3      235.57      267.14     16.60 o
  -4   0   3     1042.58     1089.88     32.90 o
  -3   0   3       37.45       36.81      5.43 o
  -2   0   3     3365.30     3238.97     33.16 o
  -1   0   3      276.72      278.79      8.32 o
   0   0   3     1015.46     1078.26     19.22 o
   1   0   3     1958.11     2216.88     23.87 o
   2   0   3     2498.09     2326.54     45.54 o
   3   0   3      182.24      203.33     16.71 o
   4   0   3       25.20       26.34      5.18 o
  -4   1   3        6.27        6.71      2.81 o
  -3   1   3      126.69      109.90      6.82 o
  -2   1   3      251.17      223.95      9.04 o
  -1   1   3     4913.06     5211.24     37.05 o
   0   1   3      986.21     1181.07     19.74 o
   1   1   3     5950.86     5758.41     33.12 o
   2   1   3     3734.42     3563.80     57.48 o
   3   1   3       17.42       16.09      3.41 o
   4   1   3      548.67      586.05     28.27 o
  -4   2   3        8.39       10.51      3.64 o
  -3   2   3     1633.98     1571.43     32.35 o
  -2   2   3     1383.40     1428.23     63.68 o
  -1   2   3      425.50      422.15      8.28 o
   0   2   3      479.89      463.80     13.33 o
   1   2   3     9472.89     8796.95     74.81 o
   2   2   3        9.06       12.20      2.19 o
   3   2   3     1363.56     1408.36     31.82 o
   4   2   3        3.89        6.94      4.71 o
  -4   3   3      546.60      552.79     34.52 o
  -3   3   3       90.57       79.53      6.37 o
  -2   3   3      999.18      972.10     21.73 o
  -1   3   3      363.28      381.73      7.88 o
   0   3   3     7710.37     7699.12    238.73 o
   1   3   3      767.12      696.63     12.64 o
   2   3   3      169.20      166.59      8.73 o
   3   3   3      775.50      817.80     24.33 o
   4   3   3      511.46      546.40     23.88 o
  -4   4   3      336.53      334.07     27.00 o
  -3   4   3     1360.77     1431.66     46.57 o
  -2   4   3        3.89        4.63      1.43 o
  -1   4   3     1250.17     1303.36     14.05 o
   0   4   3     5242.54     5115.16     40.29 o
   1   4   3       70.32       82.55      4.07 o
   2   4   3     2960.06     3031.09     48.81 o
   3   4   3      221.80      221.35     14.22 o
   4   4   3      219.38      228.55     15.74 o
  -4   5   3       21.87       30.02      8.64 o
  -3   5   3       53.93       46.37      5.34 o
  -2   5   3       51.77       50.47      3.46 o
  -1   5   3     5406.46     5406.49     32.99 o
   0   5   3      162.25      174.56      7.55 o
   1   5   3     1213.81     1182.30     23.79 o
   2   5   3      356.72      350.27     11.79 o
   3   5   3      654.36      721.74     25.10 o
  -4   6   3       64.75       52.46     12.43 o
  -3   6   3      605.00      490.82     50.99 o
  -2   6   3      658.03      670.87     14.96 o
  -1   6   3      887.66      909.09     18.50 o
   0   6   3       11.26        9.10      1.34 o
   1   6   3     1554.13     1559.68     31.84 o
   2   6   3      818.52      830.69     24.68 o
   3   6   3        0.62        0.05      2.19 o
  -3   7   3        0.14       -1.03      1.53 o
  -2   7   3     1199.96     1201.06     27.43 o
  -1   7   3      160.96      157.57      7.46 o
   0   7   3      850.29      848.20     28.26 o
   1   7   3        0.58       -2.61      4.27 o
   2   7   3      389.25      381.95     27.80 o
  -3   8   3      422.43      390.85     17.94 o
  -2   8   3       50.70       45.57      5.65 o
  -1   8   3      170.04      163.67      8.54 o
   0   8   3      936.67     1035.05     33.57 o
   1   8   3      375.28      392.80     20.71 o
   2   8   3      130.62      115.79     11.72 o
  -2   9   3        0.99        0.87      1.58 o
  -1   9   3     1514.92     1720.74     36.30 o
   0   9   3       31.78       20.07      5.55 o
   1   9   3       26.41       20.66      5.32 o
  -1  -9   4       11.16       12.66      3.16 o
   0  -9   4       20.98       22.65      5.36 o
   1  -9   4        0.65        4.49      3.39 o
   2  -9   4      709.25      810.18     31.34 o
  -2  -8   4      155.39      152.52     10.04 o
  -1  -8   4       62.38       52.69      7.07 o
   0  -8   4      699.99      690.40     25.59 o
   1  -8   4      699.69      785.52     38.36 o
   2  -8   4       81.17       79.22      7.38 o
   3  -8   4      106.57      108.34      9.31 o
  -2  -7   4       42.56       39.83      5.87 o
  -1  -7   4     1077.88     1071.89     24.62 o
   0  -7   4       88.35       71.78      6.17 o
   1  -7   4      313.88      331.00     13.54 o
   2  -7   4       64.68       60.13      8.08 o
   3  -7   4      995.51     1023.21     45.94 o
  -3  -6   4       39.41       36.90      6.16 o
  -2  -6   4      175.64      157.13     10.71 o
  -1  -6   4     1233.85     1203.69     23.55 o
   0  -6   4     1934.75     1895.31     24.62 o
   1  -6   4       42.25       42.03      3.39 o
   2  -6   4     1037.10     1047.29     24.02 o
   3  -6   4      486.84      513.84     22.33 o
   4  -6   4       82.08       77.57     13.18 o
  -3  -5   4       74.76       90.92     14.32 o
  -2  -5   4     1458.23     1434.73     25.99 o
  -1  -5   4      559.60      535.70     13.49 o
   0  -5   4     1019.34      985.69     16.95 o
   1  -5   4      397.70      378.06      9.77 o
   2  -5   4     4526.65     4519.03     75.45 o
   3  -5   4        2.19        3.56      1.41 o
   4  -5   4      237.24      255.77     15.71 o
  -4  -4   4        2.48        2.96      6.32 o
  -3  -4   4      626.39      596.01     34.36 o
  -2  -4   4      403.24      399.60     10.97 o
  -1  -4   4     2142.26     2075.86     29.11 o
   0  -4   4       29.84       29.98      2.49 o
   1  -4   4     4741.61     4614.68     50.67 o
   2  -4   4     1196.88     1198.02     20.88 o
   3  -4   4      152.70      158.83     10.45 o
   4  -4   4      767.09      801.97     52.12 o
  -4  -3   4       19.08        9.44      4.57 o
  -3  -3   4     1516.81     1473.72     47.91 o
  -2  -3   4      955.47      932.72     19.03 o
  -1  -3   4      203.64      227.11      8.95 o
   0  -3   4     2595.10     2672.16     28.99 o
   1  -3   4     7421.60     7121.35     57.80 o
   2  -3   4       62.65       62.92      4.59 o
   3  -3   4      988.57     1031.43     62.29 o
   4  -3   4      110.60       91.02      9.16 o
  -4  -2   4      716.43      713.83     29.20 o
  -3  -2   4        3.89        5.32      2.02 o
  -2  -2   4     1059.38     1095.65     26.94 o
  -1  -2   4        6.77        9.26      2.39 o
   0  -2   4    10935.96    10519.95    103.34 o
   1  -2   4      493.38      494.50     11.58 o
   2  -2   4      589.80      562.84     12.97 o
   3  -2   4      438.18      458.70     17.09 o
   4  -2   4     1077.22     1152.63     40.66 o
  -4  -1   4     1234.17     1263.74     38.11 o
  -3  -1   4      507.24      515.79     17.01 o
  -2  -1   4      189.63      185.98     10.99 o
  -1  -1   4     3037.30     3122.96     44.94 o
   0  -1   4     2937.65     2882.92     37.04 o
   1  -1   4       65.62       89.01      4.38 o
   2  -1   4     4529.81     4439.50     45.85 o
   3  -1   4      296.76      303.68     13.60 o
   4  -1   4       32.27       42.07      6.79 o
  -4   0   4        6.10        3.03      1.90 o
  -3   0   4       54.97       55.73      5.32 o
  -2   0   4      538.93      612.13     32.30 o
  -1   0   4     4030.44     4020.38    114.79 o
   0   0   4      327.26      432.72     14.14 o
   1   0   4     1756.20     1673.16     17.00 o
   2   0   4       14.42       23.41      3.10 o
   3   0   4     2309.49     2339.00     57.33 o
   4   0   4       13.70       18.32      4.52 o
  -4   1   4       66.00       55.37      7.56 o
  -3   1   4     1031.45      998.90     21.60 o
  -2   1   4     1417.12     1361.17     28.08 o
  -1   1   4      178.54      150.44      6.76 o
   0   1   4      135.38      111.74      5.64 o
   1   1   4     4040.63     3736.05     26.89 o
   2   1   4     2811.46     2357.86    309.18 o
   3   1   4       14.05       18.79      6.18 o
   4   1   4      235.95      246.01     15.81 o
  -4   2   4      298.71      225.07     66.39 o
  -3   2   4       28.66       30.40      4.57 o
  -2   2   4     4124.54     3246.71    323.08 o
  -1   2   4      222.13      279.82      6.97 o
   0   2   4     8484.84     8143.26    179.25 o
   1   2   4       92.20       83.02      6.44 o
   2   2   4        3.79        3.42      1.30 o
   3   2   4      814.58      838.63     24.72 o
   4   2   4      676.44      781.89     28.58 o
  -4   3   4      362.48      371.70     28.79 o
  -3   3   4     1147.82     1181.14     24.90 o
  -2   3   4        3.41        2.40      0.81 o
  -1   3   4     2000.39     2039.93     31.91 o
   0   3   4     4270.01     4060.56     74.41 o
   1   3   4      810.73      827.68     26.28 o
   2   3   4      788.62      780.49     19.18 o
   3   3   4      568.03      587.94     20.92 o
   4   3   4      170.80      179.58     13.71 o
  -4   4   4      105.21      100.48     10.29 o
  -3   4   4      569.93      572.74     14.63 o
  -2   4   4       64.57       72.02      4.08 o
  -1   4   4     6210.56     6000.00     51.54 o
   0   4   4        7.83        8.06      1.47 o
   1   4   4      260.24      244.41     21.57 o
   2   4   4       71.09       58.87      5.23 o
   3   4   4     1446.04     1502.57     39.24 o
   4   4   4       25.97       21.72      7.51 o
  -4   5   4      754.98      729.43     30.13 o
  -3   5   4      186.27      183.48     10.66 o
  -2   5   4     4489.25     4533.45     32.93 o
  -1   5   4     2049.67     2081.85     24.53 o
   0   5   4       15.44       14.01      2.08 o
   1   5   4     1829.62     1784.73     31.64 o
   2   5   4      672.55      678.67     22.31 o
   3   5   4        0.60        1.53      1.85 o
  -4   6   4       53.71       47.91      7.95 o
  -3   6   4      140.37      106.08     12.20 o
  -2   6   4     2000.54     2054.49     28.26 o
  -1   6   4      120.56      121.74      5.23 o
   0   6   4      995.03     1023.78     21.64 o
   1   6   4       20.36       16.47      3.59 o
   2   6   4      864.37      873.42     52.33 o
   3   6   4       20.69       21.38      4.54 o
  -3   7   4      749.40      778.87     45.28 o
  -2   7   4        2.72        7.92      2.10 o
  -1   7   4        1.19        0.52      0.91 o
   0   7   4      450.48      481.91     21.83 o
   1   7   4     1459.43     1454.63     54.25 o
   2   7   4        9.09        9.31      4.08 o
  -3   8   4      530.75      518.56     20.71 o
  -2   8   4       14.37       12.65      2.58 o
  -1   8   4      647.64      737.70     21.42 o
   0   8   4      487.31      489.36     23.91 o
   1   8   4      330.87      347.59     20.44 o
   2   8   4        5.30        3.63      4.93 o
  -2   9   4      138.93      153.66     11.46 o
  -1   9   4      123.53      148.64     11.35 o
   0   9   4      425.14      447.24     24.29 o
   1   9   4       69.28       68.04      9.67 o
   0  -9   5       26.22       21.05      6.72 o
   1  -9   5      933.03     1057.70     49.07 o
  -1  -8   5       60.45       59.11      6.31 o
   0  -8   5      425.33      377.60     63.96 o
   1  -8   5     1525.65     1608.03     58.24 o
   2  -8   5        1.37        1.47      2.25 o
  -2  -7   5        5.83        1.56      2.18 o
  -1  -7   5       99.59       95.86      6.40 o
   0  -7   5     1887.57     1876.47     30.77 o
   1  -7   5       67.84       55.75     10.26 o
   2  -7   5      105.45      109.98      8.31 o
   3  -7   5      129.74      129.89     11.03 o
  -3  -6   5       19.66       20.97      6.49 o
  -2  -6   5      701.77      679.48     24.92 o
  -1  -6   5      667.93      658.26     16.10 o
   0  -6   5      221.44      198.20     11.50 o
   1  -6   5      287.88      303.93      9.66 o
   2  -6   5      651.12      645.54     30.92 o
   3  -6   5      348.96      361.77     19.05 o
  -3  -5   5       21.68       19.80      4.75 o
  -2  -5   5        0.60        0.52      0.96 o
  -1  -5   5     2543.55     2496.41    100.01 o
   0  -5   5       31.23       27.48      2.58 o
   1  -5   5     3100.83     3052.48     50.23 o
   2  -5   5      500.55      526.11     14.74 o
   3  -5   5       83.48       79.10      6.52 o
   4  -5   5       77.38       66.72      9.30 o
  -3  -4   5      482.61      483.79     18.13 o
  -2  -4   5     2130.64     2110.36     54.33 o
  -1  -4   5      257.35      272.77      9.85 o
   0  -4   5      648.67      640.99     48.91 o
   1  -4   5     3918.60     3876.11     40.00 o
   2  -4   5      137.83      139.67      7.43 o
   3  -4   5      527.22      513.59     16.23 o
   4  -4   5       85.93       76.22      8.51 o
  -4  -3   5      430.28      437.47     33.94 o
  -3  -3   5       45.17       41.83      6.71 o
  -2  -3   5     1430.90     1411.81     26.91 o
  -1  -3   5       31.79       47.51      4.02 o
   0  -3   5     5752.72     5517.92     85.44 o
   1  -3   5        1.06        2.77      1.24 o
   2  -3   5        8.45        7.85      2.07 o
   3  -3   5      235.78      245.80     10.73 o
   4  -3   5      640.67      687.45     42.08 o
  -4  -2   5        6.04       52.26     10.97 o
  -3  -2   5     2836.37     2817.72     97.65 o
  -2  -2   5       22.65       22.83      3.23 o
  -1  -2   5     3108.95     3171.50     43.74 o
   0  -2   5     5501.38     5603.97     44.57 o
   1  -2   5       41.74       49.20      3.97 o
   2  -2   5     1983.51     1945.28     25.60 o
   3  -2   5     1051.03     1049.01     26.26 o
   4  -2   5      227.94      252.73     14.92 o
  -4  -1   5      391.91      381.01     17.00 o
  -3  -1   5      378.67      361.16     14.64 o
  -2  -1   5      137.33      128.41      7.70 o
  -1  -1   5     8774.21     9018.00    111.96 o
   0  -1   5        4.78        7.68      2.32 o
   1  -1   5     1657.74     1575.05     20.62 o
   2  -1   5       47.80       54.01      4.01 o
   3  -1   5     1183.95     1200.53     27.27 o
   4  -1   5       53.35       47.06      6.36 o
  -4   0   5      231.12      232.12     16.94 o
  -3   0   5      440.34      422.90     15.61 o
  -2   0   5     2992.02     2930.53     45.09 o
  -1   0   5     1111.57     1137.86     19.82 o
   0   0   5       31.13       60.97      6.74 o
   1   0   5     1074.89     1018.06     18.68 o
   2   0   5     2435.93     2316.83     31.24 o
   3   0   5       39.19       31.79      6.83 o
   4   0   5      120.92      143.36     12.49 o
  -4   1   5        3.52        4.67      1.85 o
  -3   1   5      150.17      143.11      8.83 o
  -2   1   5     2106.32     1925.09     18.37 o
  -1   1   5     1570.83     1877.21     25.52 o
   0   1   5     1580.66     1515.83     29.09 o
   1   1   5      398.67      427.79     13.25 o
   2   1   5     1170.45      999.22    104.82 o
   3   1   5       53.73       49.59      5.23 o
   4   1   5     2298.63     2539.99     52.13 o
  -4   2   5      139.02      106.78     13.60 o
  -3   2   5     2010.35     1929.53     31.92 o
  -2   2   5       10.16        9.17      1.52 o
  -1   2   5      393.35      377.04     12.32 o
   0   2   5     1408.68     1419.38     27.43 o
   1   2   5     1862.98     1697.26     48.96 o
   2   2   5      260.63      284.18      9.30 o
   3   2   5     1385.20     1514.80     49.44 o
   4   2   5      501.30      508.60     23.32 o
  -4   3   5      117.82      116.10     11.38 o
  -3   3   5      579.18      556.76     21.59 o
  -2   3   5        1.63        3.51      0.87 o
  -1   3   5     4904.26     4709.40     48.31 o
   0   3   5      310.46      308.27     21.63 o
   1   3   5        0.25        3.73      1.30 o
   2   3   5        6.87        3.62      2.25 o
   3   3   5     1666.86     1706.01     36.49 o
   4   3   5       99.32      109.70     10.99 o
  -4   4   5      813.56      798.92     25.46 o
  -3   4   5       44.22       39.22      4.88 o
  -2   4   5      759.31      763.66     13.10 o
  -1   4   5      192.19      201.12      8.47 o
   0   4   5      590.09      571.76     21.61 o
   1   4   5      527.29      485.23     31.41 o
   2   4   5     2950.28     2930.59     38.00 o
   3   4   5      326.70      356.72     24.93 o
  -4   5   5      138.98      109.12     10.25 o
  -3   5   5      146.17      122.51     12.63 o
  -2   5   5     2527.34     2546.74     25.44 o
  -1   5   5      133.49      131.47      7.22 o
   0   5   5      651.97      638.48     14.56 o
   1   5   5      296.25      312.11     14.28 o
   2   5   5     1506.27     1482.59     34.95 o
   3   5   5       32.18       27.06      5.43 o
  -3   6   5     1512.61     1501.12     40.47 o
  -2   6   5      468.63      406.31     31.46 o
  -1   6   5      178.92      190.75      6.95 o
   0   6   5      359.12      376.90     26.80 o
   1   6   5     2511.66     2502.55     88.21 o
   2   6   5        0.79        1.46      1.31 o
   3   6   5      168.01      181.29     13.98 o
  -3   7   5      442.48      422.63     22.63 o
  -2   7   5      195.98      206.71     10.89 o
  -1   7   5      317.12      318.13     10.97 o
   0   7   5      920.82      937.93     44.80 o
   1   7   5      554.01      522.47     34.48 o
   2   7   5       14.99       14.29      5.07 o
  -2   8   5       99.65      107.53      7.12 o
  -1   8   5        0.71        4.83      2.52 o
   0   8   5     1262.04     1338.72     40.87 o
   1   8   5       20.08       17.85      6.85 o
  -1   9   5      461.82      508.14     22.96 o
   0   9   5       72.46       68.29     10.08 o
   0  -9   6      431.79      405.66     31.24 o
   1  -9   6      671.36      705.16     42.14 o
  -1  -8   6       13.45       15.76      4.75 o
   0  -8   6     1869.74     1642.47    231.37 o
   1  -8   6        5.27        0.64      4.08 o
   2  -8   6      110.83      112.52     11.69 o
  -2  -7   6       18.74       33.12      8.98 o
  -1  -7   6      822.81      779.02     22.49 o
   0  -7   6      492.12      489.13     20.62 o
   1  -7   6        9.77       11.93      6.02 o
   2  -7   6     1166.09     1269.62     36.92 o
   3  -7   6      270.77      268.70     17.72 o
  -3  -6   6       15.86        9.50      4.03 o
  -2  -6   6        6.99        4.05      2.21 o
  -1  -6   6     1723.83     1587.47     38.18 o
   0  -6   6       61.51       48.94      4.37 o
   1  -6   6      683.29      655.70     21.03 o
   2  -6   6      115.68      119.43      8.31 o
   3  -6   6      806.09      838.04     29.62 o
  -3  -5   6      234.72      233.38     17.19 o
  -2  -5   6     1296.49     1300.39     25.84 o
  -1  -5   6      146.97      132.35      7.94 o
   0  -5   6      205.71      210.53     10.93 o
   1  -5   6     1047.20     1084.28     24.40 o
   2  -5   6     1678.95     1758.17     37.92 o
   3  -5   6        3.52        1.84      1.52 o
   4  -5   6      238.44      229.68     15.46 o
  -3  -4   6      315.32      300.16     15.03 o
  -2  -4   6     1948.52     1919.91     42.33 o
  -1  -4   6        6.38        3.14      1.30 o
   0  -4   6     3879.63     3966.57    250.91 o
   1  -4   6       44.96       53.39     10.49 o
   2  -4   6       31.21       20.29      3.58 o
   3  -4   6       33.67       33.45      4.21 o
   4  -4   6     1039.12      948.47    121.34 o
  -4  -3   6      207.04      196.80     16.50 o
  -3  -3   6      979.77      921.18     30.72 o
  -2  -3   6        1.45        1.70      2.07 o
  -1  -3   6     1963.00     2093.30     33.35 o
   0  -3   6     1179.13     1217.34     36.53 o
   1  -3   6     2093.03     2062.07     53.65 o
   2  -3   6      100.16      104.23      6.45 o
   3  -3   6     1474.38     1505.21     27.50 o
   4  -3   6      236.60      203.46     46.70 o
  -4  -2   6      257.40      253.46     14.50 o
  -3  -2   6      418.11      418.63     16.85 o
  -2  -2   6      155.17      148.30      9.05 o
  -1  -2   6     5227.69     4969.82    200.75 o
   0  -2   6      744.32      822.20     18.40 o
   1  -2   6        3.23        1.38      1.46 o
   2  -2   6      314.72      312.96     10.80 o
   3  -2   6     2140.07     2195.92     31.89 o
   4  -2   6       29.83       35.37      5.74 o
  -4  -1   6     1316.07     1261.49     31.56 o
  -3  -1   6      291.81      270.81     13.17 o
  -2  -1   6     5316.07     5411.04     66.33 o
  -1  -1   6      611.19      602.79     14.71 o
   0  -1   6      409.11      476.06     18.28 o
   1  -1   6     1096.73     1158.74     24.12 o
   2  -1   6     2832.31     2722.17     53.62 o
   3  -1   6       96.81      100.89      7.98 o
   4  -1   6      243.89      254.76     14.85 o
  -4   0   6       35.39       33.91      4.36 o
  -3   0   6      387.43      372.78     16.47 o
  -2   0   6     2833.79     2770.00     77.41 o
  -1   0   6      619.51      638.34     16.25 o
   0   0   6      886.36      980.29     39.51 o
   1   0   6     1667.91     1650.47     26.71 o
   2   0   6     2355.84     2205.76    136.02 o
   3   0   6        4.21        1.26      3.28 o
   4   0   6      753.67      873.00     44.42 o
  -4   1   6        2.01        1.88      1.97 o
  -3   1   6     1993.01     1928.57     34.59 o
  -2   1   6       18.91       23.88      2.63 o
  -1   1   6       68.73       70.74      5.34 o
   0   1   6      495.25      542.62     19.07 o
   1   1   6     5357.60     5135.44     57.90 o
   2   1   6        6.45        4.96      1.22 o
   3   1   6      683.06      706.96     34.35 o
   4   1   6       18.48       23.15      7.88 o
  -4   2   6      770.71      737.10     23.24 o
  -3   2   6     1189.17     1261.07     35.63 o
  -2   2   6       80.78       75.02      6.49 o
  -1   2   6     1219.40     1208.66     23.58 o
   0   2   6     3525.90     3674.77     48.95 o
   1   2   6      756.82      750.33     30.35 o
   2   2   6       32.38       39.72      7.39 o
   3   2   6     1481.29     1545.41     51.38 o
   4   2   6      109.85      108.45     11.08 o
  -4   3   6      802.19      800.04     31.83 o
  -3   3   6       74.24       68.21      6.52 o
  -2   3   6      747.83      676.23     57.83 o
  -1   3   6       17.86       15.69      2.85 o
   0   3   6     2880.93     2971.63     59.60 o
   1   3   6       58.32       47.76      5.90 o
   2   3   6     2127.85     2086.61     54.30 o
   3   3   6        2.42        1.51      2.99 o
  -4   4   6       42.94       39.59      5.74 o
  -3   4   6        0.16       -0.16      3.23 o
  -2   4   6     1015.16      849.95     81.53 o
  -1   4   6     1622.10     1675.49     29.72 o
   0   4   6        1.30        3.66      2.67 o
   1   4   6      635.65      658.02     16.32 o
   2   4   6     1422.05     1404.07     44.36 o
   3   4   6      166.84      159.22     17.07 o
  -4   5   6        0.92       -0.23      2.52 o
  -3   5   6     1031.00     1028.41     34.18 o
  -2   5   6      135.36      138.77      6.16 o
  -1   5   6     1138.55     1180.39     23.26 o
   0   5   6        8.33        8.58      2.82 o
   1   5   6     2782.47     2770.61    128.88 o
   2   5   6       12.47       11.69      3.84 o
   3   5   6      226.41      236.87     21.49 o
  -3   6   6      325.74      326.65     19.51 o
  -2   6   6      682.74      572.74     50.81 o
  -1   6   6       98.32      103.98      7.10 o
   0   6   6     1153.04     1097.75     47.49 o
   1   6   6      578.07      599.63     27.04 o
   2   6   6        5.05       10.05      4.02 o
  -3   7   6      160.38      151.82     22.16 o
  -2   7   6       12.21       11.65      2.76 o
  -1   7   6        0.69        6.97      4.63 o
   0   7   6     1531.95     1574.24     59.87 o
   1   7   6        4.49        6.47      5.25 o
   2   7   6      811.48      759.08     44.89 o
  -2   8   6       29.72       21.83      3.98 o
  -1   8   6     1273.50     1369.41     31.36 o
   0   8   6      120.53      134.66     18.62 o
   1   8   6       42.61       38.34     10.17 o
  -1  -8   7      684.30      519.51     61.46 o
   0  -8   7      343.40      318.06     18.07 o
   1  -8   7      151.13      160.45     19.82 o
   2  -8   7       39.44       43.74     10.31 o
  -2  -7   7       80.87       69.27      9.09 o
  -1  -7   7     1360.77     1229.11     29.95 o
   0  -7   7      268.60      239.64     12.29 o
   1  -7   7       61.08       76.65     13.03 o
   2  -7   7      122.80      131.92     12.26 o
  -2  -6   7     1532.20     1537.11     32.95 o
  -1  -6   7       44.87       33.86      5.98 o
   0  -6   7       75.46       63.62      8.13 o
   1  -6   7      148.84      131.84     11.49 o
   2  -6   7      912.67      939.26     31.03 o
   3  -6   7       65.20       58.18      8.30 o
  -3  -5   7      272.51      222.34     26.05 o
  -2  -5   7      857.93      880.62     35.31 o
  -1  -5   7      309.25      277.69     11.61 o
   0  -5   7      900.29      868.96     29.09 o
   1  -5   7      452.17      443.78     19.82 o
   2  -5   7      370.34      371.30     13.96 o
   3  -5   7        4.02        3.99      1.81 o
  -3  -4   7     1608.59     1620.62     36.47 o
  -2  -4   7        8.94        5.42      2.73 o
  -1  -4   7      242.67      246.37     12.38 o
   0  -4   7      196.22      195.18     17.27 o
   1  -4   7     1396.87     1373.79     33.35 o
   2  -4   7      138.88      126.23      7.89 o
   3  -4   7     1019.46     1085.60     25.04 o
   4  -4   7       89.23       69.96      9.21 o
  -3  -3   7      550.64      549.88     20.89 o
  -2  -3   7        3.46        4.72      3.28 o
  -1  -3   7     1962.70     2094.23     44.88 o
   0  -3   7     1280.67     1232.87     23.00 o
   1  -3   7        6.92        1.76      1.42 o
   2  -3   7      113.53       96.29      6.61 o
   3  -3   7     1293.23     1327.99     26.61 o
   4  -3   7       55.17       42.27     12.29 o
  -4  -2   7      898.97      908.88     28.69 o
  -3  -2   7      170.76      149.23     10.52 o
  -2  -2   7      574.30      592.39     23.77 o
  -1  -2   7        8.96        9.81      1.62 o
   0  -2   7      959.22      988.54     23.55 o
   1  -2   7       49.17       48.82      5.61 o
   2  -2   7     4456.11     4542.86     57.83 o
   3  -2   7      132.48      115.11     10.71 o
   4  -2   7       52.14       43.12      8.07 o
  -4  -1   7       50.64       46.02      6.30 o
  -3  -1   7       53.50       44.57      5.71 o
  -2  -1   7     1115.15     1187.77     39.55 o
  -1  -1   7     1571.67     1635.44     34.26 o
   0  -1   7      163.05      208.62     18.79 o
   1  -1   7     1898.49     1771.30     36.30 o
   2  -1   7     2356.11     2403.43     30.38 o
   3  -1   7       13.47       17.36      3.72 o
   4  -1   7      643.12      721.62     40.56 o
  -4   0   7       23.52       10.86      3.84 o
  -3   0   7     1630.76     1630.23     57.27 o
  -2   0   7       12.52       15.04      3.26 o
  -1   0   7      120.66      113.40      9.91 o
   0   0   7      212.25      251.01     14.16 o
   1   0   7     7378.63     6908.23     60.37 o
   2   0   7        2.68        2.24      0.93 o
   3   0   7      723.56      612.43    124.71 o
   4   0   7      227.74      215.82     22.44 o
  -4   1   7      196.41      162.88     30.84 o
  -3   1   7      199.50      196.60     13.81 o
  -2   1   7     1125.30     1214.51     23.74 o
  -1   1   7      233.82      253.75     10.94 o
   0   1   7     3657.75     3817.07    118.93 o
   1   1   7      926.52      696.91    140.81 o
   2   1   7       62.91       62.23      5.24 o
   3   1   7     1412.48     1450.54     50.52 o
   4   1   7      368.62      402.94     21.79 o
  -4   2   7      811.89      786.10     25.10 o
  -3   2   7      124.71      116.63     10.85 o
  -2   2   7      114.48      114.08      6.76 o
  -1   2   7      109.30      111.35      7.67 o
   0   2   7     2439.04     2505.34     75.34 o
   1   2   7      341.43      328.15     10.58 o
   2   2   7     1568.89     1608.91     49.69 o
   3   2   7       18.24       17.28      5.27 o
   4   2   7      357.13      394.27     21.66 o
  -4   3   7       67.71       55.70      7.44 o
  -3   3   7        2.80        2.08      2.07 o
  -2   3   7      569.91      558.50     14.71 o
  -1   3   7     2891.08     2888.66     49.66 o
   0   3   7      137.20      136.74     13.91 o
   1   3   7      695.20      704.32     26.03 o
   2   3   7     1027.65     1019.20     39.76 o
   3   3   7      626.42      691.72     29.41 o
  -4   4   7       52.26       38.28      6.25 o
  -3   4   7      240.79      223.32     21.19 o
  -2   4   7      427.50      352.13     31.28 o
  -1   4   7      715.86      706.56     18.08 o
   0   4   7       68.92       70.53      9.74 o
   1   4   7     2622.60     2762.61     47.10 o
   2   4   7       91.32       95.38     12.95 o
   3   4   7        3.08       21.09      7.21 o
  -3   5   7      129.40      102.60      8.67 o
  -2   5   7      961.43      973.33     19.34 o
  -1   5   7      159.46      146.48      8.60 o
   0   5   7      998.43      806.76    135.02 o
   1   5   7      401.72      405.27     24.04 o
   2   5   7      242.64      233.32     19.28 o
   3   5   7      165.91      164.08     18.12 o
  -3   6   7      227.60      212.19     16.64 o
  -2   6   7       56.88       45.62      6.17 o
  -1   6   7      286.98      288.83     12.44 o
   0   6   7     3341.60     3260.03     85.73 o
   1   6   7       36.20       31.53      5.26 o
   2   6   7      184.35      170.07     13.93 o
  -2   7   7        1.47       -1.81      1.50 o
  -1   7   7     1960.46     2050.26     52.96 o
   0   7   7      238.39      240.38     24.41 o
   1   7   7       28.13       29.96      8.54 o
  -1   8   7      942.01     1048.11     27.98 o
   0   8   7       43.42       40.18     10.71 o
   0  -8   8      476.16      460.35     18.48 o
   1  -8   8       11.13       11.56      5.25 o
  -1  -7   8       70.64       59.61      6.86 o
   0  -7   8      296.09      268.42     13.77 o
   1  -7   8        7.91        4.24      4.36 o
   2  -7   8     1674.37     1755.61     65.70 o
  -2  -6   8      326.74      317.52     16.65 o
  -1  -6   8      659.35      632.49     26.84 o
   0  -6   8       57.93       42.87      4.41 o
   1  -6   8     1433.85     1424.44     56.40 o
   2  -6   8      948.77      963.42     46.43 o
   3  -6   8        8.71       11.18      3.87 o
  -2  -5   8       46.90       46.81      5.45 o
  -1  -5   8       56.08       57.43      6.32 o
   0  -5   8        0.71        1.35      1.87 o
   1  -5   8     2386.21     2336.81     48.19 o
   2  -5   8       28.56       26.08      3.65 o
   3  -5   8      170.49      162.78     12.23 o
  -3  -4   8      272.83      272.75     15.61 o
  -2  -4   8      176.71      185.00     10.46 o
  -1  -4   8      411.07      440.90     21.82 o
   0  -4   8     2099.85     2179.60    171.35 o
   1  -4   8      127.32      126.47     10.79 o
   2  -4   8       41.43       45.90      4.94 o
   3  -4   8      532.42      559.63     18.51 o
  -3  -3   8       90.60       86.00      8.54 o
  -2  -3   8      567.21      546.26     33.62 o
  -1  -3   8      121.74      120.36     11.30 o
   0  -3   8     2244.16     2309.64     35.49 o
   1  -3   8       14.42        9.82      2.62 o
   2  -3   8     1573.71     1627.60     28.95 o
   3  -3   8       63.15       50.31      5.17 o
  -3  -2   8       94.08       89.39     10.81 o
  -2  -2   8     1023.75     1031.36     46.19 o
  -1  -2   8     1952.68     2133.53     47.73 o
   0  -2   8        0.97        2.64      1.27 o
   1  -2   8     1023.64      952.24     27.06 o
   2  -2   8      548.11      553.55     16.28 o
   3  -2   8      516.98      396.51     17.27 o
   4  -2   8      125.52      130.41     11.31 o
  -3  -1   8      849.59      834.65     31.89 o
  -2  -1   8     1067.08     1142.39     48.08 o
  -1  -1   8     1699.63     1768.71     25.09 o
   0  -1   8       81.84       72.38      8.44 o
   1  -1   8     3333.55     3093.02     46.51 o
   2  -1   8      136.93      113.74     23.75 o
   3  -1   8      182.67      117.16      8.81 o
   4  -1   8        0.07        0.74      3.24 o
  -4   0   8      130.03      101.28     26.71 o
  -3   0   8       26.27       21.81      3.58 o
  -2   0   8     2501.49     2601.22     43.13 o
  -1   0   8       37.51       31.53      3.75 o
   0   0   8     4620.01     5011.82     67.95 o
   1   0   8      895.21      871.47     23.34 o
   2   0   8        2.13        3.47      2.48 o
   3   0   8      652.27      675.81     35.92 o
   4   0   8      509.80      551.07     37.17 o
  -4   1   8      367.01      339.31     16.90 o
  -3   1   8      918.94      780.30    167.99 o
  -2   1   8      154.36      133.16     24.54 o
  -1   1   8      729.64      788.52     22.22 o
   0   1   8     5401.77     5721.45     76.86 o
   1   1   8       15.34       16.45      4.92 o
   2   1   8     1423.05     1420.90     49.57 o
   3   1   8       87.41       84.25     12.67 o
  -4   2   8        0.35        1.69      2.29 o
  -3   2   8      667.04      545.71     85.16 o
  -2   2   8       15.54       15.31      3.81 o
  -1   2   8     4491.79     4687.26     81.32 o
   0   2   8       41.37       42.17      5.79 o
   1   2   8       34.98       32.54      3.78 o
   2   2   8      185.16      177.17     17.73 o
   3   2   8     1230.94     1319.95     51.20 o
  -3   3   8       13.58       14.81      4.25 o
  -2   3   8      801.56      808.17     18.76 o
  -1   3   8     1466.10     1503.12     38.42 o
   0   3   8      100.86      101.84     12.68 o
   1   3   8      949.63      875.37     32.02 o
   2   3   8     1050.04     1036.74     42.90 o
   3   3   8      173.63      179.63     19.14 o
  -3   4   8        0.30        4.73      3.33 o
  -2   4   8     1724.83     1764.30     36.72 o
  -1   4   8       13.20        9.07      2.89 o
   0   4   8      979.30      816.33     36.59 o
   2   4   8      745.30      763.81     37.25 o
   3   4   8       84.30       86.78     13.61 o
  -3   5   8      422.76      427.03     23.47 o
  -2   5   8      173.83      140.76     13.74 o
  -1   5   8        2.20        1.38      2.06 o
   0   5   8      462.72      426.69     31.24 o
   1   5   8     1493.22     1615.89     52.27 o
   2   5   8        0.89        0.24      1.71 o
  -3   6   8      413.97      409.82     23.87 o
  -2   6   8       45.81       43.61      4.63 o
  -1   6   8      684.38      737.74     29.52 o
   0   6   8      123.42       91.70     14.95 o
   1   6   8      305.51      303.87     40.89 o
   2   6   8       38.37       41.37      8.95 o
  -2   7   8      265.30      273.79     13.85 o
  -1   7   8      645.08      671.47     25.70 o
   0   7   8       84.25       77.65     14.92 o
   1   7   8      571.23      506.50     37.71 o
  -1  -7   9      845.93      777.20     26.35 o
   0  -7   9        1.23        0.25      1.70 o
   1  -7   9      832.13      855.92     47.39 o
  -2  -6   9      436.32      430.35     19.98 o
  -1  -6   9      445.45      396.01     18.18 o
   0  -6   9      427.77      375.85     16.99 o
   1  -6   9     2100.03     2068.49     49.61 o
   2  -6   9       20.87       16.11      6.13 o
  -2  -5   9      742.69      732.60     73.43 o
  -1  -5   9       14.15       10.78      2.95 o
   0  -5   9     2000.22     1926.48     48.29 o
   1  -5   9      151.05      135.46     12.38 o
   2  -5   9       15.04        8.97      4.08 o
   3  -5   9      315.27      340.28     15.59 o
  -2  -4   9        7.58        3.94      2.49 o
  -1  -4   9      269.73      304.79     19.10 o
   0  -4   9     1033.27     1191.29     45.80 o
   1  -4   9      293.86      280.48     16.92 o
   2  -4   9      641.26      677.36     24.68 o
   3  -4   9      238.97      160.38     16.26 o
  -3  -3   9       78.31       65.62      9.42 o
  -2  -3   9        3.34        8.85      3.37 o
  -1  -3   9     3180.62     3403.65     71.72 o
   0  -3   9        4.94        6.43      2.75 o
   1  -3   9      361.04      331.50     17.60 o
   2  -3   9      281.13      322.82     18.61 o
   3  -3   9      525.88      522.48     18.06 o
  -3  -2   9      113.14       99.50     11.47 o
  -2  -2   9      631.98      668.63     38.99 o
  -1  -2   9      256.99      283.39     27.51 o
   0  -2   9       76.59       85.18      6.93 o
   1  -2   9     1954.59     1869.03     40.27 o
   2  -2   9      515.11      537.12     21.05 o
   3  -2   9       22.79       26.48      3.92 o
  -3  -1   9       21.44       13.27      6.17 o
  -2  -1   9      831.34      818.45     43.82 o
  -1  -1   9      563.28      595.65     23.16 o
   0  -1   9      996.98     1087.51     25.68 o
   1  -1   9       34.43       34.09      5.18 o
   2  -1   9      574.70      594.11     22.74 o
   3  -1   9       19.98       16.94      5.70 o
  -3   0   9      821.88      820.41     46.62 o
  -2   0   9      158.49      169.39     19.88 o
  -1   0   9      807.59      878.64     19.40 o
   0   0   9     3483.83     3949.96     63.85 o
   1   0   9      621.57      492.02    103.20 o
   2   0   9      134.34      112.29     32.89 o
   3   0   9      279.27      270.67     24.22 o
  -3   1   9      770.08      605.19    144.62 o
  -2   1   9        4.11        5.34      2.35 o
  -1   1   9     3850.70     4096.75     78.57 o
   0   1   9       75.97       88.82      9.39 o
   1   1   9       18.42       18.70      3.36 o
   2   1   9      177.71      183.99     18.76 o
   3   1   9     1100.46     1126.78     49.98 o
  -3   2   9        0.70       -4.19      3.26 o
  -2   2   9      977.36     1025.97     31.84 o
  -1   2   9     1184.22     1254.77     37.00 o
   0   2   9      322.42      338.29     18.11 o
   1   2   9      980.28      961.71     38.57 o
   2   2   9      621.73      699.52     37.37 o
   3   2   9      168.26      188.60     20.10 o
  -3   3   9       40.93       31.77      7.03 o
  -2   3   9     2673.45     2527.44     50.62 o
  -1   3   9        6.68       12.92      3.02 o
   0   3   9      263.51      315.03     24.11 o
   1   3   9       46.11       31.67      6.90 o
   2   3   9     1807.14     1934.62     61.59 o
   3   3   9        2.14       -2.79      3.25 o
  -3   4   9     1132.95      949.58    151.45 o
  -2   4   9      320.45      301.64     15.87 o
  -1   4   9        5.83        5.76      2.45 o
   0   4   9      721.73      528.05     30.73 o
   2   4   9       34.53       41.57      8.70 o
  -3   5   9      691.84      665.30     30.70 o
  -2   5   9      116.60       92.32      9.83 o
  -1   5   9      406.38      420.19     15.98 o
   0   5   9      133.91      113.86     17.30 o
   2   5   9       10.02       12.53      5.79 o
  -2   6   9       13.80       14.78      2.91 o
  -1   6   9      154.99      164.34     12.45 o
   0   6   9     1346.55     1283.74     58.39 o
   1   6   9       59.10       56.50      8.04 o
  -1   7   9      170.35      170.12     13.38 o
   0   7   9       72.22       58.61     12.88 o
  -1  -6  10       13.90       14.89      3.54 o
   0  -6  10     1401.51     1285.73     75.46 o
   1  -6  10       58.39       42.66      7.27 o
   2  -6  10       25.45       24.10      8.69 o
  -2  -5  10       27.29       18.39      4.38 o
  -1  -5  10      553.58      558.63     35.53 o
   0  -5  10     1653.26     1618.21     36.77 o
   1  -5  10       70.96       66.86      8.92 o
   2  -5  10      198.29      182.97     16.37 o
  -2  -4  10       26.35       27.51      5.64 o
  -1  -4  10     1958.72     2323.75    142.26 o
   0  -4  10       52.65       64.64      8.84 o
   1  -4  10        1.64        0.61      3.99 o
   2  -4  10        2.94        1.45      2.21 o
   3  -4  10     1068.62      791.95     24.01 o
  -2  -3  10     1047.36     1074.34     39.75 o
  -1  -3  10      669.14      748.11     31.71 o
   0  -3  10      121.22      130.09     12.58 o
   1  -3  10      343.75      345.42     18.90 o
   2  -3  10     1310.45     1289.04     48.57 o
   3  -3  10       90.70       81.29     13.89 o
  -3  -2  10       25.54       26.31      6.06 o
  -2  -2  10     1842.66     1909.35     70.78 o
  -1  -2  10        3.89        9.48      4.00 o
   0  -2  10     1045.10     1176.35     27.57 o
   1  -2  10       34.20       52.21     21.67 o
   2  -2  10      983.98      711.71     33.98 o
   3  -2  10       62.03       36.81      6.76 o
  -3  -1  10      884.61      847.06     34.96 o
  -2  -1  10      108.51       94.85     15.38 o
  -1  -1  10        8.24       11.41      3.06 o
   0  -1  10      120.75      135.81      9.62 o
   1  -1  10     2445.86     2364.50     49.61 o
   2  -1  10        1.18        0.74      2.23 o
   3  -1  10      312.38      304.87     27.28 o
  -3   0  10      741.51      710.30     45.15 o
  -2   0  10       42.49       32.73      8.52 o
  -1   0  10      776.96      844.12     25.77 o
   0   0  10      888.73     1022.58     34.41 o
   1   0  10      565.02      445.77     85.92 o
   3   0  10     1252.33     1373.14     56.95 o
  -3   1  10       49.25       49.59     11.94 o
  -2   1  10      531.67      570.91     38.33 o
  -1   1  10      519.10      571.31     31.96 o
   0   1  10      617.30      667.35     36.61 o
   1   1  10      252.11      245.59     17.52 o
   2   1  10     1353.24     1416.29     56.07 o
   3   1  10      263.15      261.36     24.81 o
  -3   2  10       23.27       29.40      7.81 o
  -2   2  10      991.55     1066.71     36.97 o
  -1   2  10      790.01      825.87     24.55 o
   0   2  10       16.32       17.77      6.78 o
   1   2  10      145.32      145.97     15.91 o
   2   2  10     1524.32     1590.66     59.94 o
   3   2  10       50.87       40.45      9.76 o
  -3   3  10      530.91      534.03     26.59 o
  -2   3  10        8.10       18.59      4.32 o
  -1   3  10      391.62      428.89     23.10 o
   0   3  10       62.35       60.64     11.26 o
   1   3  10     2191.29     1430.66     48.28 o
   2   3  10       17.34       10.31      3.26 o
  -2   4  10      222.54      228.95     14.28 o
  -1   4  10      318.35      299.49     13.49 o
   0   4  10      353.24      280.47     23.79 o
   2   4  10        2.06       -1.30      3.26 o
  -2   5  10        0.13        0.43      2.08 o
  -1   5  10        8.13        6.72      2.31 o
  -1   6  10      763.14      627.45    162.71 o
   0   6  10      224.59      194.84     23.67 o
   1   6  10        0.07        0.13      3.35 o
   0  -6  11      336.88      321.74     25.20 o
  -1  -5  11      892.22      867.66    160.43 o
   0  -5  11      182.76      167.13     18.42 o
   1  -5  11       48.19       38.24      6.90 o
   2  -5  11       15.45       12.18      4.70 o
  -2  -4  11      297.56      272.94     16.94 o
  -1  -4  11       65.35       59.52      9.42 o
   0  -4  11      465.32      511.31     26.16 o
   1  -4  11      156.19      133.30     13.08 o
   2  -4  11      946.78      817.50    147.49 o
  -2  -3  11     1209.05     1349.25     83.13 o
  -1  -3  11      344.66      374.93     23.58 o
   0  -3  11        4.55        8.34      3.89 o
   1  -3  11      370.37      350.66     20.07 o
   2  -3  11     1105.22      777.60     39.26 o
  -2  -2  11        2.75        5.16      3.87 o
  -1  -2  11       92.39      106.26     12.47 o
   0  -2  11      189.45      194.41     11.65 o
   1  -2  11     1645.69     1679.43     42.51 o
   2  -2  11       10.32        9.09      4.53 o
  -2  -1  11      343.64      374.59     32.63 o
  -1  -1  11      466.93      517.68     20.80 o
   0  -1  11      251.73      277.18     14.29 o
   1  -1  11      257.07      207.80     29.71 o
   2  -1  11        0.75        3.76      2.72 o
  -2   0  11       74.70       60.32     13.34 o
  -1   0  11       68.04       70.27      7.76 o
   0   0  11     1952.89     2228.38     41.52 o
   1   0  11        3.88        4.59      2.34 o
  -2   1  11      639.82      635.72     42.22 o
  -1   1  11      638.84      683.84     24.62 o
   0   1  11       76.78       88.29     14.69 o
   1   1  11      209.10      202.80     20.53 o
   2   1  11     1069.44     1069.97     50.78 o
  -2   2  11        0.82       -5.41      7.26 o
  -1   2  11      684.08      765.85     26.08 o
   0   2  11       28.10       32.31      8.91 o
   1   2  11     1745.41     1628.20     56.78 o
   2   2  11       21.71       28.14      8.13 o
  -2   3  11      603.16      582.70     23.08 o
  -1   3  11       21.35       16.66      4.43 o
   0   3  11     1252.30     1040.89     49.44 o
   1   3  11     1199.69      809.21     38.57 o
   2   3  11       39.73       33.88      8.56 o
  -2   4  11      132.20      108.80     15.24 o
  -1   4  11       26.95       29.02      4.39 o
   0   4  11     1951.39     1519.04     57.82 o
  -1   5  11     1076.36      923.01    142.66 o
  -1  -4  12      977.37     1201.06     44.46 o
   0  -4  12       84.47       87.06     16.74 o
   1  -4  12      458.48      447.39     24.54 o
  -1  -3  12      522.14      604.43     31.52 o
   0  -3  12       14.53       16.04      5.25 o
   1  -3  12     1809.02     1778.02     50.74 o
   2  -3  12        0.85        0.07      2.96 o
  -2  -2  12      499.62      539.84     30.44 o
  -1  -2  12       25.28       21.42      4.67 o
   0  -2  12     1397.19     1622.19     48.42 o
   1  -2  12     1102.21     1158.27     37.08 o
   2  -2  12        2.00        2.65      2.40 o
  -2  -1  12       65.02       53.53      9.92 o
  -1  -1  12      180.31      195.46     13.29 o
   0  -1  12     2360.98     2843.59     48.45 o
   1  -1  12       39.56       40.33      6.69 o
  -2   0  12       93.79       79.33     11.55 o
  -1   0  12     1482.78     1782.28     41.31 o
   0   0  12       53.33       65.50      8.86 o
   1   0  12       53.78       42.20      6.44 o
  -2   1  12      136.45      118.12     19.37 o
  -1   1  12      760.82      837.07     28.49 o
   0   1  12      123.24      151.41     13.97 o
   1   1  12      799.66      825.44     43.92 o
   2   1  12       93.17       86.98     14.77 o
  -2   2  12     1179.01     1251.26     64.10 o
  -1   2  12        0.35        2.09      1.75 o
   0   2  12      200.03      224.50     24.51 o
   1   2  12      258.94      230.41     22.25 o
  -2   3  12      275.45      302.05     22.18 o
  -1   3  12        1.68       -0.49      2.60 o
   0   3  12     1124.23     1327.78     58.56 o
   1   3  12      158.21      107.07     14.59 o
  -1   4  12      630.13      671.62     34.31 o
   0  -3  13      825.80      992.69     58.05 o
  -1  -2  13      106.26      123.86     14.82 o
   0  -2  13     1295.89     1495.24     70.91 o
   1  -2  13       91.43       77.48     19.05 o
  -1  -1  13     1346.94     1611.00     52.43 o
   0  -1  13      158.30      173.70     23.41 o
   1  -1  13       77.42       90.38     10.32 o
  -1   0  13      941.61     1108.82     33.31 o
   0   0  13       25.88       28.30      5.98 o
   1   0  13      512.47      523.85     37.31 o
  -1   1  13       24.23       33.21      5.82 o
   0   1  13       64.49       63.99      9.52 o
   1   1  13        5.35        4.02      2.07 o
  -1   2  13        4.91        3.02      2.29 o
   0   2  13      569.50      522.82    104.50 o
 
